# Supplementary material for: Genome-Wide CRISPR-Cas9 Screen Identifies MicroRNAs That Regulate Myeloid Leukemia Cell Growth
Source: PLoS One. 2016 Apr 15;11(4):e0153689. doi: 10.1371/journal.pone.0153689 (PMC4833428; doi:10.1371/journal.pone.0153689)
Supplement: S1 Table — (XLSX) [file pone.0153689.s002.xlsx]

## Sheet: Sheet1
S1 Table
Protein-coding genes significantly affecting MV4-11 cell growth
Gene Name	DEseq2 Log2 Fold Change	DEseq2 P-Value
NDUFB10	-3.42729	1.85e-11
TP53	2.30082	4.93e-10
IRF2BP2	-2.3416	4.33e-08
CBWD1	-2.6353	6.4e-08
RPS27A	-2.99448	1.21e-07
RPS18	-2.1967	7.06e-07
CASC5	-3.07341	7.68e-07
EIF3D	-2.31203	1.59e-06
MEIS1	-3.44271	1.64e-06
TRA2B	-2.56996	2.8e-06
RPL38	-2.63298	3.8e-06
PPP1R3F	2.11086	9.2e-06
CDC45	-2.19504	9.43e-06
CHP1	1.66196	1.08e-05
PSMB1	-1.89218	1.14e-05
SYS1	-1.95605	1.18e-05
MED30	-2.19205	1.24e-05
C18orf21	-1.87974	1.45e-05
PMVK	-2.02608	1.46e-05
C9orf114	-1.91969	1.6e-05
STK11	-2.35698	1.93e-05
UBE2M	-2.64976	1.95e-05
RPL11	-2.53554	2.33e-05
CLPB	-1.92818	2.48e-05
NDUFV2	-2.75104	2.61e-05
IDI1	-2.32577	3.14e-05
SESN2	1.70418	3.32e-05
NRBP1	1.6538	3.42e-05
RRP12	1.5387	3.72e-05
TUBGCP6	-2.34277	4.15e-05
RPS15A	-1.8474	4.7e-05
FCGR1A	-1.82666	5.21e-05
VPS41	2.19152	5.36e-05
PHF20	1.84973	5.98e-05
ITGB1	2.14862	6.49e-05
CDS2	-2.47836	6.79e-05
RPL24	-2.63501	7.21e-05
SGOL2	-1.97534	7.3e-05
LSM7	-2.18338	8.69e-05
HNRNPA2B1	-1.7578	8.9e-05
PPP4C	-1.92675	9.41e-05
STRN4	-2.98546	0.000104682
ACAP1	1.72602	0.000109312
DHX9	-1.97241	0.000112769
ARL16	-1.62748	0.000114117
SIVA1	-1.95425	0.000115229
CERS5	2.05396	0.000123472
COA5	-1.87956	0.000123985
PSMC6	-1.87287	0.000137643
RFX1	1.52133	0.000137935
ACSL4	1.9489	0.000144547
ME3	-2.07725	0.000147407
BROX	1.35034	0.000150958
GPX4	-1.76684	0.000157179
VKORC1L1	1.44009	0.000158618
HJURP	-1.82731	0.000160181
HIST1H3G	-2.81439	0.000165664
SS18L2	-2.25801	0.00017061
ZNF638	2.21723	0.000175909
PTER	-2.33503	0.000202107
LRMP	2.07906	0.000217769
ZFP1	1.65014	0.000221403
RHEBL1	2.01006	0.000225617
ARHGAP11B	-2.19521	0.000226425
GTF3C4	-1.77569	0.000233918
JUND	-2.248	0.000236272
UTP18	-1.71687	0.000249867
KPNB1	-1.93035	0.000250596
ZDHHC4	2.78176	0.000252257
ZNF837	1.67647	0.000253897
FANCA	-1.63458	0.000254127
ZKSCAN3	1.36185	0.000288984
BRWD3	1.48731	0.000290337
CEP41	2.10383	0.000296236
CDK7	1.26997	0.000299882
SKI	1.94197	0.000324515
MAGOHB	1.71921	0.000329259
GPN2	-1.94587	0.000333127
MZF1	-1.62911	0.000338862
IMMT	2.03758	0.000372627
HEATR1	-1.79389	0.000374326
HOXA9	-1.76443	0.000377136
CCDC34	1.6076	0.000380679
NEK4	-1.5672	0.000387193
DDTL	-1.54396	0.000402784
SELT	1.47978	0.000421418
EVI2B	2.01313	0.000424955
NGDN	1.66174	0.000430078
TUBGCP3	-1.60072	0.000448878
CDK12	1.47505	0.000491304
PDCD11	-2.06638	0.000493304
DDX1	1.57919	0.000503108
LZTS2	2.37873	0.000513064
ARNT	1.44148	0.00054537
AGTPBP1	1.96274	0.000564903
POLR3H	-1.47813	0.000605481
ALG2	-1.70052	0.00060748
KDM6A	1.78148	0.000629861
BRMS1	1.78969	0.000653455
TLR6	1.25473	0.000654432
SPHK1	1.56699	0.000697743
FAM172A	1.35829	0.000729103
POLR1E	-2.07108	0.00073715
PAK4	1.76742	0.000749341
PDAP1	-1.57543	0.000769836
ZNF695	1.57443	0.000770075
SRSF2	-1.84726	0.000770337
RELL1	1.51828	0.000783606
MACROD1	-1.44534	0.0007885
ADSSL1	-1.39583	0.000792674
AP2A1	-1.44862	0.000824378
FASN	1.60245	0.000905877
GFER	-1.5762	0.00092407
DPH2	1.5344	0.000932943
ME2	1.25094	0.00093668
TBCA	-1.4481	0.000973004
RPS26	-2.31403	0.000990419
HDAC10	-1.35214	0.000999384
DUSP7	1.52468	0.00101702
ST3GAL6	1.47934	0.00101862
RFC4	-1.4899	0.00102643
PUS3	1.54992	0.0010317
BCL2	-1.79535	0.00103243
BCS1L	-2.4214	0.00103678
MT1X	-2.86194	0.00105645
MGST2	1.37712	0.00111692
SECISBP2	-1.35319	0.00114066
RCAN1	1.59756	0.00114507
RNMT	2.20986	0.00116323
RPL13	-2.00359	0.00117921
MID1IP1	1.34535	0.00118572
IRF9	1.4827	0.00118578
GNB2L1	-1.59641	0.0011986
SPA17	-1.49148	0.00120824
FBXL6	-2.00774	0.001224
UBOX5	1.27838	0.00125445
ZNF470	2.00157	0.00127512
KTI12	-1.43248	0.00128229
NFAM1	-1.42911	0.00129602
ZNRD1	-1.44585	0.00134101
NEU3	1.52351	0.00134484
GEMIN4	1.41668	0.00138587
ELP6	-1.41731	0.00139418
FUBP1	1.38704	0.00141944
EFTUD1	1.4903	0.00142201
LMBR1	1.28588	0.00142487
GIT1	-1.66085	0.00145658
PSMG4	-1.5286	0.00145865
NUP155	-1.57419	0.00149423
ATP6V1C2	1.85987	0.00150064
RPS25	-1.60239	0.00151196
PLD6	1.46863	0.00151982
B3GALNT1	1.50657	0.00152068
TTPAL	1.56221	0.00152664
CHD3	-1.36194	0.00160658
ZNF497	1.31027	0.00162864
NFXL1	-1.39691	0.00163258
RPL7	-2.58789	0.00164659
NEDD8-MDP1	1.99627	0.00164833
RPL32	-2.31448	0.0016712
KBTBD11	-1.53937	0.00170859
ARID4A	-1.37081	0.00171698
SEZ6L2	1.29352	0.00175106
C2orf44	1.22286	0.00176356
TCEANC	-1.46559	0.00178916
SLC41A3	1.17028	0.00182944
ZNF428	-1.46427	0.0018341
LRRC26	1.92397	0.00183796
MUC1	1.5735	0.00188431
DXO	-2.6882	0.00189275
RPL23	-1.91488	0.00191583
CDKN2A	1.47639	0.00192632
DDT	1.25682	0.00193516
THOC3	-2.39027	0.00194832
ZNF763	1.59985	0.0019748
DUSP18	1.31907	0.0019792
TUBGCP4	-1.46746	0.00199084
AGBL5	1.66489	0.00202394
GEMIN5	-1.67461	0.00205046
ATP6V0D1	-2.35602	0.00211576
DPF2	1.651	0.00212349
MANEAL	-1.48146	0.00218218
WIPI1	1.27704	0.00219106
THAP3	1.70393	0.00222748
ZNF407	1.97175	0.00224293
ZNF582	1.26129	0.00225287
ANKRD49	1.38283	0.0022598
CTDSPL2	1.26672	0.00231744
SETD2	-1.97896	0.00231974
RRP9	-1.7959	0.00232828
SLC25A25	1.31641	0.00235667
SP1	-1.18533	0.00238856
D2HGDH	1.39296	0.00239579
DUT	-1.5999	0.00245113
MKRN3	1.29319	0.00245146
KLHL5	1.7015	0.00246633
SRRM2	1.36373	0.00251564
ACACA	1.1506	0.00253053
BNIP3	1.42885	0.00253299
CCDC50	1.66954	0.00255844
CCDC59	-1.97658	0.00255992
DBN1	1.15002	0.00256637
CEBPZ	-1.21966	0.00259762
STRBP	1.80582	0.00260315
CTSA	1.41737	0.00266365
MCM10	-1.67367	0.00268011
CCZ1	-1.76335	0.00268111
BATF3	-1.50258	0.00269212
MRPS10	-1.82281	0.00275935
NAP1L4	1.36585	0.00275959
ZNF566	1.82339	0.00277475
NDUFAF6	-1.33667	0.00280375
GPRIN1	1.5541	0.00291846
MRPL54	-1.41683	0.00293646
SMC2	-1.49378	0.00295493
CMIP	-1.62644	0.00304049
HIST1H2AJ	-1.46426	0.00306723
RQCD1	1.63728	0.00310686
PEX6	1.58874	0.00312613
PM20D2	1.21552	0.00314704
PACS1	1.21892	0.00321641
TMX2	-1.63024	0.00329611
DEAF1	1.13788	0.00330469
FBXL19	-1.33843	0.00331643
SEMA7A	1.42746	0.00337899
UBE2T	-1.29325	0.00337934
HYI	-1.45137	0.00340629
AUNIP	-2.22355	0.00347514
NADK2	-1.55434	0.00348551
RANBP9	1.33854	0.00351608
GPI	1.17192	0.00356672
TRMT11	1.39086	0.00357646
B9D1	1.07845	0.00362334
CYTH4	1.21332	0.0036308
ARIH1	-1.75114	0.00364719
ATF6	1.39801	0.00365519
YLPM1	1.71337	0.00365983
RRP7A	1.78489	0.0037179
OS9	-1.66243	0.00374933
UBE2S	-1.40334	0.00382937
NONO	1.2177	0.00387388
CCDC170	1.28619	0.00390071
IL21R	1.5362	0.00393277
BLM	1.14238	0.00394088
PRDX2	1.54457	0.00396796
VILL	1.44154	0.00397409
AHDC1	1.33213	0.00398126
SLC45A3	1.6212	0.00398313
MLXIP	-1.50416	0.0039936
CLSTN3	1.54635	0.00401837
KIF24	1.24666	0.00407381
TOR1AIP1	2.84875	0.00419113
FRA10AC1	2.36126	0.0042172
PTPMT1	-1.2201	0.0042477
C11orf24	1.06424	0.00428811
DHX34	1.08143	0.00429139
C15orf41	-1.08844	0.00434377
JMJD7	1.06836	0.00439015
ATF5	-1.88845	0.00440686
PROSC	-1.21819	0.00443402
OBFC1	-1.38251	0.00443765
ZNF765	-1.20129	0.00444624
MRPS25	1.46409	0.0044679
KIAA1919	-1.74699	0.00448084
EOGT	1.46265	0.00449273
STT3B	-1.96203	0.00449342
NDC80	-1.64298	0.00449415
TRAF7	1.28982	0.00463706
WDR91	-1.17011	0.00464204
BCR	1.60467	0.0046522
TBPL1	1.39292	0.00466312
ATP5O	-1.71543	0.00466487
B9D2	-1.2901	0.0047314
G2E3	1.35375	0.00475477
SUMO2	1.18402	0.00476659
TMEM69	-1.38651	0.00477131
C14orf159	-1.63678	0.00479189
RAB2B	1.23366	0.0048428
SPRY2	1.35494	0.00487242
SYMPK	-1.44073	0.00487902
DNAAF2	-1.69008	0.00492097
MAPRE2	1.06373	0.00492717
PIWIL4	1.19719	0.00494905
SLC35F6	1.11982	0.00498586
C1GALT1C1	1.21763	0.00503588
MOB4	-1.93744	0.00507783
STK32C	1.49035	0.00509159
COQ6	-1.15695	0.00512145
UBLCP1	1.74967	0.00515142
C9orf64	-1.2407	0.00522971
WDR61	1.48936	0.00527488
CDK11B	-1.05553	0.00527923
SYK	1.30852	0.00540381
CD9	-1.55013	0.0054285
SYNGAP1	-1.20103	0.0054519
LNP1	1.25619	0.00545386
MCM3AP	-1.22369	0.00554394
RCAN3	1.41318	0.00554486
ZNF766	1.32434	0.00561967
C8orf44-SGK3	1.52176	0.00567115
SRGAP2B	-1.12989	0.00567846
EGR3	1.36321	0.00570809
PARVG	-1.21589	0.00572038
MRPS16	-1.253	0.00572294
JMJD1C	-1.30474	0.00573279
APOL6	-1.25093	0.00574666
IBTK	1.72522	0.00575576
NR2C1	1.19245	0.00578631
KBTBD8	1.40189	0.00584516
CCNT1	1.60056	0.00584727
WEE1	1.90615	0.00585672
RAB11B	1.40609	0.0058899
TPRA1	1.1448	0.00593775
PDIK1L	1.23473	0.00595729
NOMO1	-1.11147	0.00597202
ULK1	1.23852	0.00599718
TGIF1	2.05591	0.00605481
OSBPL8	2.0712	0.00605848
KRIT1	1.21962	0.00609224
ORMDL3	1.42538	0.00612435
SLIRP	-1.56237	0.00615196
PCSK4	-0.992027	0.00617136
TAF12	1.49332	0.00618646
C20orf196	1.17311	0.00619899
PTP4A1	1.16121	0.00623591
ZNF506	1.55857	0.00624924
SMAD4	1.09059	0.00625736
RECQL5	1.27181	0.0062679
RPS6KA2	-2.0189	0.00637515
ARAP3	1.14931	0.00646179
CCZ1B	1.45077	0.00649992
RAB21	-1.22427	0.0065218
PPP1R15A	1.17998	0.00654292
DOCK11	1.34576	0.00657166
HSD17B7	1.75484	0.00657177
RAB23	1.93745	0.00658109
TMEM126B	1.16445	0.00658614
CMTR1	-1.25843	0.00662495
PTPN11	-1.67984	0.00663385
STAT5A	-1.20564	0.00669371
PDP2	-1.42867	0.00672163
PPCDC	-1.30723	0.00673791
ALKBH4	1.27661	0.00675689
IRX3	1.04127	0.0068279
BIRC6	1.2564	0.00687276
MRPL28	-1.18422	0.00688675
TAF6L	1.31549	0.00689423
TOP2A	-1.20979	0.00689657
MAPK6	-1.19382	0.00694924
TRMU	-1.24138	0.00695076
BANP	1.23117	0.00695329
HOXA10	-1.55175	0.00699369
ATAD5	-1.68442	0.0070808
NOP2	-1.13669	0.00714799
CMPK1	-1.09312	0.00722884
TBP	-1.13912	0.00733746
POM121C	-2.49066	0.0073384
KLHL24	1.2198	0.00735499
EIF2B2	-1.20618	0.00736262
RPL34	-1.16575	0.00740589
CLCN7	1.69557	0.00741504
SHMT1	1.32745	0.00742506
NCLN	-1.24232	0.00742913
MGA	1.4765	0.00743891
CTNNA1	0.90632	0.00745632
HSPA5	-1.06324	0.00752215
HEG1	0.923499	0.00753232
SPNS2	1.02533	0.00755945
WDR45	1.365	0.00767367
SAMD4B	-1.42105	0.00783665
ATN1	1.41009	0.00789166
AP1S3	1.30193	0.0079543
ZBTB12	-1.18181	0.00805709
SPINT1	-1.22427	0.00807081
TMED3	1.54982	0.00809919
DLG4	1.28836	0.00811876
MAU2	-1.62442	0.00814683
FAIM	1.35389	0.00818786
RPL14	-1.51078	0.00819297
GMEB2	1.48118	0.00832409
IFITM1	1.68592	0.00843704
SRCAP	-1.61934	0.00855061
MAPK7	1.20783	0.00855262
AMFR	-1.65023	0.00856806
GTPBP1	1.10397	0.00859819
ANP32A	-1.38204	0.00869681
C1RL	1.07886	0.00870198
FUS	-1.12807	0.00870348
TMSB4Y	1.54391	0.00870922
LRP8	-1.35856	0.00871802
DENND6A	-1.39496	0.00871955
WDR73	1.12821	0.00873176
ATG2B	0.919732	0.00873637
TFB1M	0.955156	0.00877016
SRSF6	1.36098	0.00884319
TONSL	-1.13195	0.00885585
ATG7	1.11669	0.00887312
COX15	1.65175	0.00888889
ALDH1B1	1.21513	0.00890064
DDX21	1.10491	0.00893047
MOSPD1	1.01414	0.00893864
ATP5H	-2.97923	0.00894793
PLBD2	1.43066	0.00895851
NFX1	1.12428	0.00895883
MRPL16	2.02569	0.00897191
NFKB1	1.0669	0.00902596
SAR1A	-1.15706	0.00904838
COLGALT1	-1.13336	0.00908297
FLCN	-1.85541	0.00910293
CDC20	-1.30406	0.00914294
POGK	-1.7716	0.00919982
SERPINB8	1.224	0.00924949
SIAH1	1.1406	0.00934228
HYPK	-1.24154	0.00935281
ACOT7	0.982509	0.00946302
ADAM10	1.85296	0.00958199
TIFAB	-1.12914	0.00960985
UNC50	1.35432	0.00971062
APPBP2	1.45689	0.00975065
TOP1MT	-1.21471	0.00975704
HOOK2	1.28288	0.00982665
UMPS	1.05511	0.00992771
REPS1	1.61401	0.00994065
TACC3	1.30443	0.0100462
HECTD1	-1.63935	0.0100732
RGS12	1.5109	0.0100878
RPGRIP1L	1.16443	0.0101229
LRRC23	1.32236	0.010127
P2RX4	1.08502	0.0101792
C12orf66	1.12463	0.0101921
TMEM160	1.01196	0.0102
RASSF4	1.59409	0.0102214
E4F1	-1.77324	0.0102279
ZFYVE27	1.1599	0.0102293
GNPTG	-1.40514	0.0102462
GARNL3	1.09229	0.010265
MTR	-1.1291	0.0104206
PCGF1	1.60459	0.0104584
ZDHHC21	1.2291	0.0104694
METTL9	-1.25208	0.0104821
CELF6	1.10912	0.0105955
ERI2	1.47927	0.0106087
DDX31	1.55244	0.0106743
HIST2H2AB	-1.44783	0.0107015
FBXW4	0.912216	0.0107609
GTPBP3	1.62733	0.0107783
SETDB1	1.10574	0.0107861
HM13	1.51034	0.0107909
CCNC	-1.24934	0.0108652
CIRH1A	-1.64051	0.0110175
KCTD7	1.08765	0.0110665
MEN1	-1.22301	0.0111307
DCAF10	0.9806	0.0111349
EIF3M	-1.59788	0.0111667
FECH	-2.26607	0.0112464
SEPHS2	-1.6808	0.0112929
SERP1	-1.28946	0.0114821
SCML1	1.20387	0.0114933
GIN1	0.947686	0.0115058
UBE2G2	-1.09065	0.0115097
PRSS57	-1.46716	0.0115382
SAPCD1	1.14105	0.0115558
CTCF	-1.12749	0.0115964
UTP23	-1.29734	0.0116195
EIF3I	-1.77556	0.0116329
ATP6V1E2	1.05586	0.0116492
CDADC1	1.34071	0.0116677
STK17A	1.06012	0.0116798
MEX3A	-1.87175	0.0119065
LRIG1	1.19344	0.0119118
AP5M1	1.55682	0.0119144
ST6GALNAC6	1.0524	0.0119348
LRRC8B	1.12122	0.0119917
ACSL1	0.88012	0.0120001
NT5C	-1.38673	0.0120275
KIAA0101	1.07962	0.0120511
RIC8B	1.00286	0.0121009
UPF2	1.25006	0.0121351
CCNDBP1	-1.12379	0.0121724
SNRPD1	-1.54982	0.0121985
RPL8	-5.7511	0.0122707
C1orf85	-0.900703	0.012276
PAQR3	0.909202	0.0122945
HNRNPC	1.90907	0.0123249
MCTP1	1.3705	0.0123265
TTF2	-1.10988	0.0123395
PLEKHO2	-1.11794	0.0123659
SMYD4	1.22546	0.0123663
TYW1	0.909263	0.0123999
XRCC3	-1.07884	0.0124366
SSBP3	-1.49746	0.0124482
RASSF2	1.29232	0.0124798
BRD4	0.960869	0.0124835
XKR6	-1.03486	0.0124989
LUZP1	1.2125	0.0125823
ABCA1	1.07932	0.0126242
NSF	1.18047	0.0126563
LYAR	0.978836	0.0126618
SETD7	-2.13224	0.0126851
CABIN1	-1.38498	0.0127136
RPS24	-1.50747	0.0127568
TSPYL1	1.29841	0.012787
CYFIP1	-1.15584	0.0127911
TLDC1	1.17055	0.0128369
LSM6	1.69649	0.0128766
MRPS21	-1.62837	0.0129318
SYNCRIP	-1.50254	0.0129438
ZNF524	0.918469	0.0129674
PNPO	-1.57176	0.0130004
CCL3	1.36496	0.01302
PHACTR2	1.09676	0.0130436
PCDHGB7	1.51805	0.0130436
PVR	1.22956	0.0130703
DHX36	-1.3914	0.0130806
RPS4X	-1.70879	0.0131017
MSL2	-1.06502	0.0131717
BORA	-0.979409	0.013186
IFITM2	1.15542	0.0131937
COG3	1.15164	0.0132609
HIATL1	-1.13778	0.013269
BCAP29	1.5708	0.0132832
LGALS8	1.37394	0.0133046
RPRD1A	1.31136	0.0133094
FGGY	1.16252	0.0133356
PEX11G	-1.06218	0.0133923
RYK	0.925864	0.0134033
TMEM101	1.50644	0.0135282
AK2	1.124	0.0135627
SLC16A1	1.03285	0.0136973
TBRG1	-1.10861	0.0137019
UQCRC2	-1.13148	0.0137064
CAPG	1.61412	0.0137836
TPT1	-1.35159	0.0137939
RSL24D1	-1.26576	0.0138169
SAP25	0.984327	0.0139097
PC	0.944119	0.0139108
SERGEF	1.35488	0.0139275
PMAIP1	0.975876	0.0140318
SMYD3	0.982324	0.0140829
AFG3L2	-1.51792	0.014134
PMP22	-1.21063	0.0141737
HIST1H4L	-1.12264	0.014422
AAMP	1.39066	0.0144325
RPP38	-1.03846	0.0144434
FAM122A	-1.09183	0.0144676
TAF8	-1.41225	0.014472
DDX50	-1.4617	0.014586
SNRNP48	1.5752	0.0146136
TAB1	1.51341	0.0146297
TSEN15	0.879321	0.0146383
SEMA4B	-1.18945	0.0147029
RECK	1.07271	0.0147174
TUFM	-1.18004	0.0148092
ZNF92	1.62583	0.0148167
SCRIB	-1.56899	0.0149036
SCAP	-1.26961	0.0149365
HNRNPH1	-1.15984	0.0149534
CNOT11	-0.943312	0.0149953
TFCP2	1.35608	0.0150812
RNF7	-1.0844	0.0151913
OTUD5	1.37125	0.0152174
GCDH	1.18648	0.0152425
MVB12A	-1.263	0.0153397
YIPF5	1.2578	0.0153411
RNPC3	-1.46672	0.0153862
NFKBIE	1.00434	0.0155751
TARBP2	1.13599	0.0156099
NLRP3	0.997419	0.0156741
GTF2IRD1	1.02985	0.0157094
RAB4B	1.01186	0.0157691
MED13L	-1.85812	0.0158284
BMI1	1.25919	0.0158662
ABHD14A	1.18895	0.0158921
ZNF517	-1.00522	0.0159878
ZDHHC14	0.914533	0.0160096
PTCD2	-1.39786	0.0160524
MORC2	1.29308	0.0161169
SPIN2B	1.447	0.0161287
RAD9B	1.20896	0.0161531
TRIM39	1.09478	0.0161678
COG7	0.965477	0.0162096
CHMP4A	-1.11624	0.0162174
PLXNC1	1.45683	0.0162214
ANKFY1	-1.26913	0.0162649
MYCL	1.20242	0.0163496
CSF1R	0.945463	0.0163908
CCR1	0.991993	0.0164373
POPDC2	1.03837	0.0164464
CD163L1	1.05548	0.0164549
ZNF85	0.949048	0.0164598
TRIM16L	-1.30899	0.0165019
FZD3	1.09129	0.016503
RUSC2	1.43981	0.0165035
DCAF16	1.31305	0.0165056
PAPD4	-1.82211	0.0165256
CPEB2	-0.983203	0.0165529
TNFSF12-TNFSF13	1.39816	0.0165874
EIF5	1.24137	0.0166012
ZNF805	1.37191	0.0167006
LRCH4	1.40938	0.0167445
C20orf24	-1.00906	0.0167751
LEPREL4	-1.09469	0.0167956
MRP63	-1.11086	0.0168313
DEDD2	1.38039	0.0169391
SOD1	-1.11493	0.0169436
PDK3	1.27874	0.0169495
ZNF2	1.31614	0.0169908
MAN2A2	0.998572	0.017019
FCRLB	-1.12434	0.0170382
CYB5D2	1.19909	0.0170712
MTO1	-1.38943	0.017094
LSM10	1.18245	0.0171355
IVD	1.07446	0.0171387
ZNF737	0.963628	0.0171415
FAM175A	1.44766	0.0171447
CCDC136	-1.11587	0.0171518
ZNF775	-0.998691	0.0172344
NAA25	-1.1733	0.017253
GPATCH8	0.839972	0.0172645
GNAI1	1.24203	0.0173731
BAZ2B	-1.20689	0.0174233
GSTCD	1.0286	0.0174401
ATHL1	0.867291	0.017452
TGM2	1.01953	0.0174952
UBE2D2	1.32081	0.0175182
ZBTB24	1.00394	0.0175372
MYO1G	0.902417	0.0175645
SUPT3H	1.59583	0.0175732
PKM	-1.03289	0.017594
APOBEC3G	0.990982	0.017612
GFM2	1.10164	0.0176206
TESC	1.09822	0.0176442
C11orf74	1.30431	0.017713
ZNF250	0.818706	0.0177807
SYAP1	0.922152	0.0178234
ANAPC16	2.31227	0.0181234
RAD23A	0.991343	0.0181555
IGF1R	-0.923397	0.0181882
PRDM15	-1.22391	0.0182474
LTN1	1.53179	0.0184646
CSRP1	1.37479	0.0184827
EME2	-0.98969	0.018486
HIST1H4F	0.899838	0.018533
HGSNAT	1.45772	0.0185462
SAFB2	1.14929	0.0185806
NEIL3	-1.15877	0.0185865
SEH1L	-2.40302	0.0187911
NQO2	1.06078	0.0188397
AFF4	1.40784	0.0188435
L3MBTL2	0.998474	0.0188733
EFCAB7	1.11231	0.0190806
CDCA8	-1.13064	0.0190927
PRPF38A	1.08266	0.0191678
SF3B1	-1.00297	0.0192266
KLF2	1.08756	0.0192527
TNRC6A	1.64265	0.0193188
LENG9	-0.901718	0.0193282
GADD45GIP1	-1.38626	0.019334
DDX20	-1.30345	0.0193555
MCAT	0.995836	0.019521
SEL1L3	-0.984112	0.0195346
TOB2	-0.955649	0.0195507
GLE1	-1.0007	0.0196353
NDUFA4	0.997742	0.0196695
ZKSCAN4	-0.959649	0.019896
TLR2	0.952897	0.0199975
EXT2	-1.04769	0.0200321
TMEM14B	1.25884	0.0200584
VEGFA	1.03912	0.0201545
KIDINS220	1.15999	0.0202073
BIVM	1.02823	0.0202467
DTX2	1.14599	0.0202851
SLC39A8	1.23429	0.0203143
RALY	-1.12037	0.0204164
DGKQ	0.950715	0.0204248
OGFRL1	0.903509	0.0204616
ZNF480	-1.35011	0.0204804
VDAC1	0.99724	0.0204898
PI4KA	0.893991	0.020503
PHLDA2	-1.0306	0.0205448
WDR31	1.05861	0.0205623
DLGAP5	0.966581	0.0205829
AARS	-1.16864	0.0205868
MXD4	1.22856	0.0205882
HDAC6	1.17033	0.0205935
PTPRG	1.21747	0.0206063
ATXN3	1.03267	0.0206908
FBXO5	-1.01015	0.0207248
BOLA2	-0.891179	0.0208062
CX3CR1	1.148	0.0208657
TMBIM1	1.02692	0.0209307
TMEM14C	-1.1084	0.0209572
CCDC92	1.35039	0.0209626
MED20	1.02269	0.0209702
CCDC17	0.969281	0.0210328
KIAA1024	0.89539	0.0210474
GALM	-1.48632	0.0210626
DOLK	-1.07934	0.0211958
MLF2	1.0772	0.0211978
ASAH1	-1.08413	0.021384
PIK3C3	-1.09197	0.0213946
SENP8	1.57169	0.0213988
TBCC	-1.39965	0.0214335
TET3	1.20998	0.0216488
GNPAT	1.34841	0.0216493
RPL35	-1.01114	0.021664
RPL27	-1.10499	0.0218133
MRPL3	-1.12113	0.0218449
MPV17L	-1.07142	0.0218555
UFD1L	-1.31219	0.0218687
TTC30B	-0.928227	0.0218861
CHPF	1.17131	0.0218878
MVB12B	-1.01658	0.0218919
POLDIP3	0.978169	0.0218924
COL27A1	1.19449	0.0219286
CNTROB	-0.994319	0.0221888
TIMP2	0.947009	0.0222336
MAPK3	0.853579	0.0222489
GLA	1.00412	0.022275
LSM3	-1.4695	0.0222876
SMARCD1	1.42736	0.0223072
TRAPPC8	-0.946019	0.0223484
GPKOW	-0.880803	0.0224748
NDRG3	1.44887	0.0226794
NEU1	1.04471	0.0227123
TAS2R41	0.897091	0.0228488
RNF34	1.04624	0.022922
SAPCD2	-0.990233	0.0230251
ILK	0.93821	0.0230472
TP53INP1	0.95994	0.0230942
PARP6	0.818211	0.0231112
HMX2	1.51993	0.0231495
RBM14	-1.00026	0.0232628
GTF3C1	-1.21008	0.0233081
CAST	1.46732	0.0233239
ACSL3	1.18357	0.0234339
SMYD2	1.2662	0.0234516
ADAM9	1.0217	0.023452
CDR2	0.936965	0.0234623
FIBP	1.13993	0.0234686
FBXL12	-1.06223	0.0234922
DYNC1H1	-1.1411	0.0235412
PDIA5	1.08446	0.0235439
CTDP1	-1.82397	0.0235852
RMDN2	1.41353	0.0236372
HIPK1	-1.02916	0.0236592
ACTR6	-0.942798	0.0236811
UGCG	-0.980448	0.023718
AKAP8	1.23017	0.0237386
RAB8A	1.13108	0.0238195
PPM1D	-1.15213	0.02384
SPPL2B	-1.02903	0.0238405
XPR1	0.85302	0.0238598
PTBP3	-1.00916	0.023876
TBC1D12	1.02232	0.0238964
ABHD17C	-1.09128	0.0239176
HN1L	0.860687	0.0239182
B3GNT5	1.05128	0.0239673
CFL2	1.11558	0.0239796
GABPB1	1.16551	0.0239954
GNL1	-1.12277	0.0241535
CLN5	-1.36889	0.0242365
PRPF6	1.02896	0.024252
ZNF211	1.33061	0.0242885
DPH6	1.3625	0.0243148
WNT6	1.1147	0.0245326
ZNF621	1.04288	0.0247109
DIS3L	1.23189	0.0247479
OSBPL2	1.02848	0.0248138
TMEM50B	1.34226	0.0248809
GZF1	0.830683	0.0248893
POLD2	1.13054	0.0248906
PRCP	1.13426	0.0249132
SMIM12	0.808916	0.0249451
SYCP2	1.57503	0.0250026
CNP	-0.823536	0.0250814
CLEC16A	0.956683	0.0250929
SOX4	-0.909181	0.0251604
SLC2A9	1.17251	0.0251634
PHF5A	-1.1489	0.025191
SLC13A3	0.998562	0.0252108
EIF3B	-1.11866	0.0252458
GNG10	1.08845	0.0252621
SNX11	1.02929	0.0253163
CHTOP	1.08622	0.025363
EBNA1BP2	-1.0359	0.0254001
LSM1	0.926577	0.0254854
TRAPPC2L	0.96911	0.0255426
ZNF576	0.937293	0.0255519
DNAJC2	0.95656	0.0256482
EEA1	0.87917	0.0257526
TEX261	1.09262	0.0257963
ELP3	-0.913531	0.02581
WDR5	0.849532	0.0258816
ALYREF	1.13139	0.0258955
PBDC1	1.21897	0.0259727
MAPKAPK3	0.924546	0.0260045
DGKG	1.3171	0.0260177
DNMT3A	0.974122	0.0260211
SHARPIN	-0.941595	0.0260918
SLC38A2	1.13686	0.0261102
ABCD4	1.05887	0.0262046
STS	0.877245	0.0262136
ZNF354B	1.05738	0.0262596
CBFB	-1.11611	0.0262779
SHFM1	-1.16066	0.0263482
ZNF136	0.997083	0.0263592
IWS1	-1.00225	0.0264529
ZNF445	0.936456	0.0264661
KLF16	1.06363	0.0264813
TXNIP	3.10073	0.0265087
YY1	-1.66004	0.0265252
FAM104A	-1.51235	0.0265516
SIRT1	-1.22097	0.0265758
NDUFB8	-1.1559	0.0265922
FKBP14	0.855	0.0266042
TXN2	0.97504	0.0266216
RPAP2	1.13939	0.0266784
ZNF543	1.0532	0.0266794
CENPL	-1.09396	0.0267756
PPP1R10	-1.1307	0.0268516
SLC31A1	1.28327	0.0268583
MYSM1	-1.19077	0.0269124
CASP8	-1.24347	0.0269349
UBAC1	0.875598	0.0269914
CCSER2	1.14437	0.0270282
ANXA2	1.04293	0.0270872
MIEN1	1.07405	0.0271607
HTRA2	-1.61155	0.0272217
IRF4	0.960864	0.0272647
JKAMP	1.17424	0.027285
TYSND1	1.36211	0.0273802
KIAA1524	-0.95811	0.0273965
DGCR14	-1.85775	0.0273978
POLR2D	-0.874717	0.0274041
RAMP1	1.08228	0.0274096
BCL7A	1.31848	0.0274134
PKMYT1	-1.33691	0.0275089
ZNF740	1.17101	0.0276409
HIST1H3I	0.987757	0.0276661
CBL	0.886206	0.0277852
DLD	-1.11588	0.0278905
EXOSC7	1.07016	0.0279237
SFPQ	-1.15045	0.0279669
PRIM1	-1.2666	0.0280495
SMIM8	1.0445	0.0280881
ACVR1	0.929887	0.0280884
CBR1	-1.13284	0.0280922
USO1	-1.06893	0.0281086
GANC	1.06887	0.0281451
PSMB6	0.910585	0.028166
PTMS	1.51817	0.0281739
NDUFS2	-0.880677	0.0281763
COMMD1	1.17571	0.0282207
BRPF3	0.953322	0.0282825
METTL14	-1.12617	0.0283862
MTMR4	1.02929	0.0284489
RAB5A	0.864686	0.0284546
GNMT	1.09598	0.0285513
BTF3L4	-1.26638	0.0285531
WWC3	1.21119	0.0286254
ZNF235	-1.03295	0.0286308
PYCRL	-0.910217	0.0287075
ZDHHC16	1.21638	0.0287082
PPM1F	0.920605	0.0288059
TAF11	-1.06704	0.0289328
BLOC1S6	1.01613	0.0290966
FBXO30	0.849665	0.0291447
GPD2	1.00875	0.0291566
CEBPD	1.33262	0.0291956
CARHSP1	1.52097	0.0292979
ARHGEF10L	1.08341	0.0293051
C19orf43	-0.959763	0.0294191
NUP188	-1.10234	0.0294398
NCKAP1L	1.00206	0.0294869
BFAR	1.10099	0.0295353
TNFAIP8L2	-0.820022	0.0295602
CCDC93	1.08033	0.0295898
ABHD15	-0.973481	0.0296271
FADS1	1.24115	0.0296471
TIAM2	0.921119	0.0296526
ST20-MTHFS	-1.20753	0.029728
EDC3	1.10956	0.0298501
DNAJB9	1.00753	0.0298918
TMED7	1.02099	0.0302784
IGFBP2	1.05926	0.0302807
DDHD1	0.965355	0.0303221
TNFRSF10C	-0.879942	0.030431
PEAK1	1.16987	0.0304427
GGH	1.18272	0.0305619
HOOK3	1.10232	0.0305694
RNF157	1.01749	0.0305874
PLOD3	1.06081	0.0306368
ZBTB34	1.03453	0.0306421
ELMOD2	1.57733	0.0306849
UCK1	2.85781	0.030929
KIAA1715	1.15607	0.0309547
FTSJ2	-0.954284	0.030956
KDELR3	1.1091	0.0310332
C11orf57	-1.02509	0.0310501
HAGH	0.934583	0.0313594
CAMTA1	0.983648	0.0314234
MRPL32	-1.02013	0.0314594
IL2RG	0.901391	0.0314744
RAD9A	-1.69517	0.0315014
NUDT9	-0.959861	0.0316083
PPIL4	-1.14929	0.0316784
NIPSNAP1	0.962913	0.0317893
ESRRA	-1.02105	0.0318075
KIAA0947	1.41934	0.0318198
KATNAL1	1.05941	0.0318285
IL10RB	0.925532	0.0318937
CDK18	1.08305	0.0319166
CBX6	1.39333	0.0319669
TMA7	-1.67984	0.0319723
DLX4	-1.2694	0.0320372
MAPKBP1	0.83103	0.0320677
PLA2G12A	1.00815	0.0320972
ZNF519	1.27717	0.0321623
ADCK2	0.864478	0.0322773
OSM	-1.43709	0.0322925
DCBLD1	-0.938431	0.0323076
SLC15A2	2.94915	0.0323927
GP9	0.791641	0.0324363
IGF2BP2	-1.23166	0.0324619
BASP1	0.900529	0.0325422
HLA-C	0.967759	0.0326148
ADAMTS10	1.00339	0.0326736
SNX16	1.34995	0.0326879
NLE1	-1.06081	0.0326994
BMP8B	0.889291	0.0327012
ST3GAL4	1.13885	0.0327066
GDPD4	0.830033	0.0327143
HMGN4	0.81643	0.0328574
IGFBP7	1.09335	0.0328858
POP5	-1.07108	0.0330047
WBP4	-1.08874	0.0331849
DNM1L	1.02421	0.0332345
RAN	-1.15397	0.0332618
PRKAR1A	1.09133	0.0333296
FCHO1	1.27282	0.0334667
CDIPT	-1.26322	0.0334884
LEMD3	0.970101	0.0335046
ALG3	1.17368	0.0335183
NUFIP1	-0.94435	0.0336559
TSGA10	1.0405	0.0336841
DEPDC7	-0.943527	0.0337143
EIF3G	1.21948	0.0337651
PRPF3	-1.17195	0.0338381
WDHD1	1.43926	0.0338896
LZIC	0.898996	0.0339017
HIST1H2BI	-1.29725	0.0340066
RAB7L1	-1.55898	0.0340247
GIMAP2	1.29042	0.0340283
RFX2	0.964075	0.0341372
TAOK1	0.832924	0.0341428
GNAS	1.06193	0.0342253
NRAS	1.02632	0.0342316
ZNF782	1.04043	0.0342515
FAM214B	1.00376	0.0342673
FRY	-1.25747	0.0342754
CASP7	0.857335	0.0344565
ZNF70	1.03151	0.0345307
RARRES3	0.973793	0.03455
ABL2	-0.816593	0.0345963
RBM18	-1.40647	0.0346047
RASSF5	1.00554	0.0346655
TAS2R13	0.851045	0.0346828
ZDHHC13	-0.813464	0.0346998
B2M	0.81739	0.0348108
CISH	0.865772	0.0348206
GOLGA3	-0.929142	0.0348403
ATL3	0.996206	0.0348488
PIM2	1.02212	0.0348808
SH3BGR	1.27969	0.0350774
TMEM79	0.834582	0.0350883
TIGD6	0.954263	0.0352145
FAM73B	1.05505	0.0353699
MAFK	0.956122	0.035586
RNF111	-1.08212	0.0356726
NFKBIA	-1.02936	0.0357049
CXCL10	1.41256	0.0357994
PTPRE	0.900312	0.0358322
TNNI2	0.845	0.035845
EXOC3	-0.931053	0.0359153
NOA1	1.05408	0.0359209
ATP6V0C	-1.20821	0.0360847
GUSB	-1.03141	0.0361473
STUB1	-1.29488	0.0361596
SRSF5	-0.862685	0.0361905
VPS72	1.25991	0.0362361
SLC35C2	-0.869422	0.0362928
GMEB1	1.0813	0.0362953
SSNA1	-0.960182	0.0363783
DLX2	0.967884	0.036399
U2AF2	-1.0336	0.0364505
A4GALT	0.761838	0.036465
ZNF547	1.2336	0.0365037
RAB28	0.934156	0.036535
OPLAH	-0.856144	0.0365483
DNAJA4	1.0403	0.0365833
C14orf166	-1.18119	0.0366805
RNF139	-1.43134	0.0367585
ZNF330	-1.0247	0.0369998
CTBP2	0.846395	0.0370039
IRAK4	0.990348	0.0370458
ITGB5	0.743879	0.0370906
MTMR3	0.912382	0.0371789
SNRPE	1.24958	0.0372117
TXNDC5	-1.04852	0.0372322
MAN2A1	1.06035	0.0372399
SNRPB	-0.874108	0.0374311
RNF25	1.87998	0.0374869
TCF3	-1.29115	0.0375541
KANSL2	-1.05898	0.0376245
FAM195A	1.27092	0.0377028
ADIPOR1	-1.06548	0.0377049
OGFOD1	-1.36232	0.0377091
INTU	0.833701	0.0377564
NDUFV3	-0.998308	0.0378566
DVL3	0.842568	0.0378994
DNAH1	0.858384	0.0379422
CDC42EP4	1.06624	0.0380487
RNF126	1.14908	0.0380563
SPP1	0.860013	0.0380664
MYO7B	1.10913	0.0381006
LIN7C	0.777418	0.038108
HIST1H2AG	1.10163	0.0381165
DAP3	-0.928294	0.0381497
PSMB3	-1.14576	0.0382326
WDR7	-1.01973	0.0384316
CDAN1	-0.825525	0.0384365
MYOZ1	1.52495	0.0384654
GNPNAT1	-1.6759	0.0384715
TBCK	1.1819	0.038728
RPF2	-1.49728	0.0387976
NUDT14	0.797203	0.0388106
HERC1	1.05023	0.0389535
PELI1	1.17435	0.0390265
USP3	-1.12427	0.0390465
MOB1A	1.22372	0.0390617
TRAPPC4	-1.53691	0.0391056
ZDHHC5	-1.23565	0.0391776
SMCO4	-1.04501	0.0391778
POMGNT1	0.84854	0.0393033
ADCY7	-0.921735	0.0393422
PIGU	1.017	0.0393734
IKBKAP	1.52019	0.0394138
LRRC40	1.1182	0.0394333
NAA50	1.07875	0.0395681
ZMIZ1	-1.00736	0.0395824
TRIM68	-1.03189	0.0397201
CCDC137	-1.03612	0.0397532
RPLP0	-0.980952	0.0397634
MC1R	0.897152	0.0397852
TXNL1	1.00518	0.0398342
CRAMP1L	1.15835	0.039839
TXNDC16	1.03637	0.0398605
BTD	1.58714	0.0398806
LARS2	1.01333	0.0399285
CAB39	-1.36164	0.0399829
FAM193B	0.994513	0.0400828
RPL36A	1.035	0.0401063
PRKCE	1.11468	0.0402677
UFM1	-0.9029	0.040315
GLTSCR1L	-1.17008	0.0403246
TXNL4B	0.756439	0.0403695
UBE3C	-1.0191	0.0403734
PGAP2	-0.893646	0.0403754
COMMD4	1.05577	0.0404794
PTTG1	0.961535	0.0404852
AZI2	0.918785	0.0404999
YIPF4	1.27546	0.0405259
SELPLG	0.97117	0.0405487
SF3B4	-1.38435	0.0406329
CD52	0.96214	0.0407275
HEBP2	0.901481	0.0407609
FAM168A	0.853034	0.0407865
FOSL1	1.05434	0.0410339
ARMCX5	0.936126	0.0410949
ARHGEF6	-1.67066	0.0411012
EIF3J	-1.52303	0.0411017
SLC25A15	0.799766	0.0411342
THUMPD2	-1.24521	0.0411771
ZNF449	0.952453	0.0411892
C1GALT1	1.20446	0.041192
FAM53B	0.803453	0.0412661
MTF2	1.21947	0.0412811
GATAD2A	0.965012	0.0413702
TEX264	1.02124	0.0413874
HSPE1	-1.72909	0.0413877
WIPF1	0.987358	0.0414402
RTP4	0.738421	0.0414658
USP15	0.855512	0.0415519
DMXL1	1.07248	0.0415736
DDI2	-0.778243	0.0416717
TCTEX1D1	0.913123	0.0416802
ZNF114	-0.899243	0.0416983
ZNF134	0.829325	0.0418845
HEMK1	-0.824831	0.0418979
EMC1	-0.993006	0.0419089
TMEM165	-0.97754	0.0420127
RFXANK	-0.900116	0.0420175
SSBP1	0.94344	0.0420441
PCCB	-0.890566	0.0420769
NOM1	-0.818372	0.0420839
EP300	-0.917899	0.0421176
HCFC2	-0.814328	0.0421215
MTRR	0.879042	0.0421216
UBA7	-1.02302	0.0422676
CCBL2	-1.37313	0.0423081
PTK2B	1.23305	0.04234
LANCL1	-0.971689	0.0423842
RBKS	0.885678	0.0425555
CCDC138	-0.848878	0.0426997
CCND3	-1.0662	0.0427256
ZFAT	0.81357	0.0427783
EHHADH	1.07016	0.0428806
STRIP2	0.953729	0.0428907
RAD51C	0.985194	0.0429093
ANTXR2	1.1078	0.042987
ZNF20	1.12678	0.0430585
PHF21A	0.809488	0.0430623
ZNF589	1.04156	0.0431456
CCDC14	0.900721	0.0431643
PSMC1	-0.861967	0.0432017
HIST2H3D	-1.15031	0.0432176
COX4I1	-0.971603	0.043233
ABHD16A	-0.955065	0.0432601
LETM1	-1.32276	0.0433467
RAP1GAP2	1.00342	0.0433883
DCPS	-1.01337	0.0434285
SMUG1	0.990011	0.0434684
RPP21	-1.05625	0.0434738
SLC8B1	1.04446	0.043484
FEM1C	1.00904	0.0435167
PANX1	0.741997	0.0435368
GPSM2	1.29412	0.0436328
PDE8A	0.789037	0.0436924
MAPKAPK5	1.33957	0.0437085
CCNA2	-1.71549	0.0437368
HARS2	1.09445	0.0437804
TBC1D19	0.864443	0.0437991
CC2D1A	-0.953315	0.0438214
VPS37C	1.20201	0.043845
KANK2	-2.31119	0.0439296
POLR2E	-1.13312	0.0439587
STK38	0.934067	0.0439632
MRPS7	-1.07933	0.0440816
CYC1	0.942977	0.0441617
ABCA7	-1.28234	0.0442092
IQCB1	0.773635	0.0442137
CDC16	-0.81741	0.0442578
FERMT1	0.911805	0.0443059
NAPRT1	-1.08323	0.0443961
CITED2	-1.08213	0.0444195
LAT2	-0.892418	0.0444496
IFIT1	1.10821	0.0444669
NMNAT1	1.01521	0.0445888
ZNF808	0.833841	0.0446555
ALDOA	-1.27254	0.044694
NUDT5	-1.23255	0.044699
TUBB	0.989353	0.0447093
BAG3	-1.19349	0.0447594
POLR2J	-0.841328	0.0449445
IGHMBP2	0.742581	0.04499
COPB2	-1.05456	0.0450848
AGO3	0.996585	0.0452118
CTSB	1.05192	0.0453815
ZNF18	-1.02981	0.0454326
MAK16	-0.92827	0.0455095
ACLY	0.784459	0.045547
ZNF251	0.987982	0.0456581
ANKS1A	1.17862	0.0456721
SOGA1	-0.851979	0.0456878
ANGPTL6	0.78152	0.0457323
POLL	1.11236	0.0457449
KAT7	-1.69535	0.0457478
ADORA2A	1.115	0.0458207
ZNF23	0.835258	0.045871
RAB22A	0.853135	0.0459122
AKR1A1	0.773992	0.0459191
RPUSD4	-0.872795	0.0459999
RAB5C	-0.963967	0.0460335
POLE3	-0.964075	0.0460743
NUDT6	0.884379	0.0460863
PNMA1	-0.865293	0.0461543
FRRS1	-1.01085	0.0461836
XBP1	0.959439	0.0462646
PTPLB	-0.929079	0.0462839
MMAB	0.863861	0.0463196
FGFR1	0.907	0.0464954
SEPW1	-1.04286	0.0465418
NR1D2	0.923238	0.0465551
HMGCL	-0.936843	0.0467728
HYAL3	1.04002	0.0468011
STAR	1.02791	0.0468237
CALR	0.844	0.0468409
CHUK	1.01736	0.0468919
CCDC167	1.08272	0.0470056
COX18	1.10525	0.0470482
PCDHGA6	1.10185	0.0470697
ZNF384	0.947875	0.0470888
HIRA	0.81763	0.0470926
SLC16A13	0.948102	0.0471349
NDUFS8	-1.14753	0.0471457
ZCRB1	1.08536	0.0471559
DCUN1D5	0.730073	0.0471741
ISY1	0.781313	0.0472658
CCDC64	0.766746	0.0473267
MED27	-1.39003	0.0473545
CLSTN2	0.735598	0.047371
ATP6V1C1	0.802186	0.0476076
CCDC47	-1.06303	0.0476358
PBRM1	0.941318	0.0477554
USF2	1.36297	0.0478209
DMAP1	-0.769166	0.047945
POLR3K	-1.04402	0.0480071
DYRK2	1.09655	0.0480394
POU5F2	0.9104	0.0482958
TMEM254	1.05504	0.0482988
ACSF2	-1.02503	0.0483598
CNOT10	1.03598	0.0483853
PRPF39	-1.01232	0.0484876
DHTKD1	0.845678	0.0487037
PIP5K1C	-1.44551	0.0487276
MAP3K7	-0.931677	0.0487637
LLGL1	0.970259	0.0487767
TKT	-1.10564	0.0488794
PRPF40A	-1.13792	0.0489173
SUMO3	-0.979902	0.0489273
RNF149	-0.871353	0.0489342
ATP11B	0.882515	0.0489968
EPM2A	1.20218	0.0490217
CEBPB	0.938065	0.0490478
MRPL18	-1.23515	0.0491335
ECI2	0.947799	0.0491421
HNRNPA1	-1.04691	0.0491623
ICAM4	1.21492	0.0492046
FNBP4	-0.93905	0.0493545
TUT1	1.45814	0.0493717
DLST	-0.858745	0.0493919
VOPP1	0.861793	0.0494712
BAG1	-0.917512	0.0495235
NBAS	-1.06403	0.049602
MB21D2	0.853433	0.049657
FAM71F2	0.743687	0.0497433
TEF	-0.86324	0.0497582
DIMT1	1.03492	0.049932
TMED9	1.09979	0.0499514
PCIF1	0.768952	0.0499597
