# Supplementary material for: Genome-Wide CRISPR-Cas9 Screen Identifies MicroRNAs That Regulate Myeloid Leukemia Cell Growth
Source: PLoS One. 2016 Apr 15;11(4):e0153689. doi: 10.1371/journal.pone.0153689 (PMC4833428; doi:10.1371/journal.pone.0153689)
Supplement: S2 Table — (XLSX) [file pone.0153689.s003.xlsx]

## Sheet: Sheet1
S2 Table
microRNAs significantly affecting MV4-11 cell growth
Gene Name	DEseq2 Log2 Fold Change	DEseq2 P-Value
hsa-mir-150	-2.60404	1.61e-06
hsa-mir-98	-1.64358	0.00512167
hsa-mir-491	1.34097	0.00944609
hsa-mir-155	-1.39615	0.0122781
hsa-mir-335	1.59158	0.0136293
hsa-mir-182	-0.986051	0.0140337
hsa-mir-422a	0.934199	0.0145074
hsa-mir-27b	1.05901	0.0150698
hsa-mir-124-1	0.879946	0.0169079
hsa-mir-215	1.11391	0.0180792
hsa-mir-153-2	1.29176	0.0187855
hsa-mir-374b	0.931413	0.0188394
hsa-mir-320d-2	-1.29987	0.0193658
hsa-mir-1-2	1.19988	0.0208292
hsa-mir-30b	-1.41424	0.0221296
hsa-let-7e	-1.73849	0.0221969
hsa-mir-122	0.959399	0.0252161
hsa-mir-320a	-1.3269	0.0268001
hsa-mir-29b-2	0.857222	0.0278079
hsa-mir-196a-2	1.05075	0.0312858
hsa-mir-190b	1.25523	0.033325
hsa-mir-221	0.812817	0.0346516
hsa-mir-874	0.862513	0.0383683
hsa-let-7c	0.888736	0.0392102
hsa-mir-19b-2	-0.917723	0.0405889
hsa-mir-193b	0.912005	0.0480548
hsa-mir-125a	0.855065	0.0482008
