# Supplementary material for: Genome-Wide CRISPR-Cas9 Screen Identifies MicroRNAs That Regulate Myeloid Leukemia Cell Growth
Source: PLoS One. 2016 Apr 15;11(4):e0153689. doi: 10.1371/journal.pone.0153689 (PMC4833428; doi:10.1371/journal.pone.0153689)
Supplement: S3 Table — (XLSX) [file pone.0153689.s004.xlsx]

## Sheet: Sheet1
S3 Table
Anti-correlation functional profiling identfies miRNA-protein coding gene (PCG) pairs that regulate MV4-11 cell growth
miRNA	Target Gene	miRNA Log2 Fold Change	PCG Log2 Fold Change	miRNA P-Value	PCG P-Value
hsa-miR-19b	ABCA1	-0.917723	1.07932	0.0405889	0.0126242
hsa-miR-196a	ABL2	1.05075	-0.816593	0.0312858	0.0345963
hsa-miR-1	ABL2	1.19988	-0.816593	0.0208292	0.0345963
hsa-miR-874	ABL2	0.862513	-0.816593	0.0383683	0.0345963
hsa-miR-124	ABL2	0.879946	-0.816593	0.0169079	0.0345963
hsa-miR-125a-5p	ABL2	0.855065	-0.816593	0.0482008	0.0345963
hsa-miR-27b	ABL2	1.05901	-0.816593	0.0150698	0.0345963
hsa-let-7c	ABL2	0.888736	-0.816593	0.0392102	0.0345963
hsa-miR-19b	ACSL1	-0.917723	0.88012	0.0405889	0.0120001
hsa-miR-19b	ACSL3	-0.917723	1.18357	0.0405889	0.0234339
hsa-miR-19b	ACSL4	-0.917723	1.9489	0.0405889	0.000144547
hsa-miR-150	ACSL4	-2.60404	1.9489	1.61e-06	0.000144547
hsa-miR-182	ACVR1	-0.986051	0.929887	0.0140337	0.0280884
hsa-miR-30b	ACVR1	-1.41424	0.929887	0.0221296	0.0280884
hsa-miR-182	ADAM10	-0.986051	1.85296	0.0140337	0.00958199
hsa-miR-30b	ADAM9	-1.41424	1.0217	0.0221296	0.023452
hsa-miR-182	AFF4	-0.986051	1.40784	0.0140337	0.0188435
hsa-miR-30b	AFF4	-1.41424	1.40784	0.0221296	0.0188435
hsa-miR-182	AK2	-0.986051	1.124	0.0140337	0.0135627
hsa-miR-122	ALDOA	0.959399	-1.27254	0.0252161	0.044694
hsa-miR-124	ALG2	0.879946	-1.70052	0.0169079	0.00060748
hsa-miR-29b	AMFR	0.857222	-1.65023	0.0278079	0.00856806
hsa-miR-124	ANKFY1	0.879946	-1.26913	0.0169079	0.0162649
hsa-miR-193b	ANKFY1	0.912005	-1.26913	0.0480548	0.0162649
hsa-let-7c	ANKFY1	0.888736	-1.26913	0.0392102	0.0162649
hsa-let-7e	ANKRD49	-1.73849	1.38283	0.0221969	0.0022598
hsa-miR-98	ANKRD49	-1.64358	1.38283	0.00512167	0.0022598
hsa-miR-155	ANTXR2	-1.39615	1.1078	0.0122781	0.042987
hsa-miR-182	ANTXR2	-0.986051	1.1078	0.0140337	0.042987
hsa-miR-182	AP1S3	-0.986051	1.30193	0.0140337	0.0079543
hsa-let-7e	APPBP2	-1.73849	1.45689	0.0221969	0.00975065
hsa-miR-98	APPBP2	-1.64358	1.45689	0.00512167	0.00975065
hsa-miR-27b	ARHGEF6	1.05901	-1.67066	0.0150698	0.0411012
hsa-miR-153	ARID4A	1.29176	-1.37081	0.0187855	0.00171698
hsa-miR-1	ARIH1	1.19988	-1.75114	0.0208292	0.00364719
hsa-let-7c	ASAH1	0.888736	-1.08413	0.0392102	0.021384
hsa-miR-27b	ASAH1	1.05901	-1.08413	0.0150698	0.021384
hsa-miR-320a	ATG2B	-1.3269	0.919732	0.0268001	0.00873637
hsa-miR-320d	ATG2B	-1.29987	0.919732	0.0193658	0.00873637
hsa-miR-182	ATG7	-0.986051	1.11669	0.0140337	0.00887312
hsa-miR-320a	ATL3	-1.3269	0.996206	0.0268001	0.0348488
hsa-miR-320d	ATL3	-1.29987	0.996206	0.0193658	0.0348488
hsa-miR-155	ATP6V1C1	-1.39615	0.802186	0.0122781	0.0476076
hsa-miR-182	ATP6V1C1	-0.986051	0.802186	0.0140337	0.0476076
hsa-miR-30b	ATP6V1C1	-1.41424	0.802186	0.0221296	0.0476076
hsa-miR-182	ATXN3	-0.986051	1.03267	0.0140337	0.0206908
hsa-miR-19b	AZI2	-0.917723	0.918785	0.0405889	0.0404999
hsa-miR-30b	B3GNT5	-1.41424	1.05128	0.0221296	0.0239673
hsa-miR-320a	BANP	-1.3269	1.23117	0.0268001	0.00695329
hsa-miR-320d	BANP	-1.29987	1.23117	0.0193658	0.00695329
hsa-miR-150	BASP1	-2.60404	0.900529	1.61e-06	0.0325422
hsa-miR-27b	BAZ2B	1.05901	-1.20689	0.0150698	0.0174233
hsa-miR-221	BAZ2B	0.812817	-1.20689	0.0346516	0.0174233
hsa-miR-124	BAZ2B	0.879946	-1.20689	0.0169079	0.0174233
hsa-let-7e	BCAP29	-1.73849	1.5708	0.0221969	0.0132832
hsa-miR-98	BCAP29	-1.64358	1.5708	0.00512167	0.0132832
hsa-miR-30b	BCAP29	-1.41424	1.5708	0.0221296	0.0132832
hsa-miR-320a	BCAP29	-1.3269	1.5708	0.0268001	0.0132832
hsa-miR-320d	BCAP29	-1.29987	1.5708	0.0193658	0.0132832
hsa-miR-125a-5p	BCL2	0.855065	-1.79535	0.0482008	0.00103243
hsa-miR-19b	BCL7A	-0.917723	1.31848	0.0405889	0.0274134
hsa-let-7e	BCL7A	-1.73849	1.31848	0.0221969	0.0274134
hsa-miR-98	BCL7A	-1.64358	1.31848	0.00512167	0.0274134
hsa-miR-30b	BIRC6	-1.41424	1.2564	0.0221296	0.00687276
hsa-miR-155	BIVM	-1.39615	1.02823	0.0122781	0.0202467
hsa-miR-320a	BMI1	-1.3269	1.25919	0.0268001	0.0158662
hsa-miR-320d	BMI1	-1.29987	1.25919	0.0193658	0.0158662
hsa-miR-182	BRPF3	-0.986051	0.953322	0.0140337	0.0282825
hsa-let-7e	BRWD3	-1.73849	1.48731	0.0221969	0.000290337
hsa-miR-98	BRWD3	-1.64358	1.48731	0.00512167	0.000290337
hsa-miR-182	BRWD3	-0.986051	1.48731	0.0140337	0.000290337
hsa-miR-19b	BRWD3	-0.917723	1.48731	0.0405889	0.000290337
hsa-miR-155	BRWD3	-1.39615	1.48731	0.0122781	0.000290337
hsa-miR-320a	BRWD3	-1.3269	1.48731	0.0268001	0.000290337
hsa-miR-320d	BRWD3	-1.29987	1.48731	0.0193658	0.000290337
hsa-miR-30b	BRWD3	-1.41424	1.48731	0.0221296	0.000290337
hsa-let-7c	BTF3L4	0.888736	-1.26638	0.0392102	0.0285531
hsa-miR-1	C11orf57	1.19988	-1.02509	0.0208292	0.0310501
hsa-miR-29b	C11orf57	0.857222	-1.02509	0.0278079	0.0310501
hsa-miR-125a-5p	C11orf57	0.855065	-1.02509	0.0482008	0.0310501
hsa-let-7c	C11orf57	0.888736	-1.02509	0.0392102	0.0310501
hsa-miR-196a	C11orf57	1.05075	-1.02509	0.0312858	0.0310501
hsa-miR-19b	C12orf66	-0.917723	1.12463	0.0405889	0.0101921
hsa-miR-125a-3p	C15orf41	0.855065	-1.08844	0.0482008	0.00434377
hsa-miR-190b	C15orf41	1.25523	-1.08844	0.033325	0.00434377
hsa-miR-182	C1GALT1	-0.986051	1.20446	0.0140337	0.041192
hsa-miR-155	C1GALT1	-1.39615	1.20446	0.0122781	0.041192
hsa-miR-320a	C1GALT1	-1.3269	1.20446	0.0268001	0.041192
hsa-miR-320d	C1GALT1	-1.29987	1.20446	0.0193658	0.041192
hsa-let-7e	C1GALT1	-1.73849	1.20446	0.0221969	0.041192
hsa-miR-98	C1GALT1	-1.64358	1.20446	0.00512167	0.041192
hsa-miR-182	C8orf44-SGK3	-0.986051	1.52176	0.0140337	0.00567115
hsa-miR-30b	C8orf44-SGK3	-1.41424	1.52176	0.0221296	0.00567115
hsa-miR-155	C8orf44-SGK3	-1.39615	1.52176	0.0122781	0.00567115
hsa-miR-182	CAMTA1	-0.986051	0.983648	0.0140337	0.0314234
hsa-miR-155	CAMTA1	-1.39615	0.983648	0.0122781	0.0314234
hsa-miR-19b	CAMTA1	-0.917723	0.983648	0.0405889	0.0314234
hsa-miR-320a	CAMTA1	-1.3269	0.983648	0.0268001	0.0314234
hsa-miR-320d	CAMTA1	-1.29987	0.983648	0.0193658	0.0314234
hsa-miR-30b	CAMTA1	-1.41424	0.983648	0.0221296	0.0314234
hsa-miR-155	CARHSP1	-1.39615	1.52097	0.0122781	0.0292979
hsa-miR-182	CAST	-0.986051	1.46732	0.0140337	0.0233239
hsa-miR-19b	CAST	-0.917723	1.46732	0.0405889	0.0233239
hsa-miR-150	CAST	-2.60404	1.46732	1.61e-06	0.0233239
hsa-miR-153	CBFB	1.29176	-1.11611	0.0187855	0.0262779
hsa-miR-221	CBFB	0.812817	-1.11611	0.0346516	0.0262779
hsa-miR-27b	CBFB	1.05901	-1.11611	0.0150698	0.0262779
hsa-miR-320a	CBL	-1.3269	0.886206	0.0268001	0.0277852
hsa-miR-320d	CBL	-1.29987	0.886206	0.0193658	0.0277852
hsa-miR-155	CBL	-1.39615	0.886206	0.0122781	0.0277852
hsa-miR-150	CBL	-2.60404	0.886206	1.61e-06	0.0277852
hsa-let-7e	CBL	-1.73849	0.886206	0.0221969	0.0277852
hsa-miR-98	CBL	-1.64358	0.886206	0.00512167	0.0277852
hsa-miR-182	CBL	-0.986051	0.886206	0.0140337	0.0277852
hsa-miR-374b	CBWD1	0.931413	-2.6353	0.0188394	6.4e-08
hsa-miR-320a	CCDC17	-1.3269	0.969281	0.0268001	0.0210328
hsa-miR-320d	CCDC17	-1.29987	0.969281	0.0193658	0.0210328
hsa-miR-196a	CCDC47	1.05075	-1.06303	0.0312858	0.0476358
hsa-miR-182	CCDC92	-0.986051	1.35039	0.0140337	0.0209626
hsa-let-7e	CCDC93	-1.73849	1.08033	0.0221969	0.0295898
hsa-miR-98	CCDC93	-1.64358	1.08033	0.00512167	0.0295898
hsa-let-7e	CCL3	-1.73849	1.36496	0.0221969	0.01302
hsa-miR-98	CCL3	-1.64358	1.36496	0.00512167	0.01302
hsa-miR-27b	CCNA2	1.05901	-1.71549	0.0150698	0.0437368
hsa-miR-1	CCNC	1.19988	-1.24934	0.0208292	0.0108652
hsa-miR-124	CCND3	0.879946	-1.0662	0.0169079	0.0427256
hsa-let-7c	CDCA8	0.888736	-1.13064	0.0392102	0.0190927
hsa-miR-30b	CDK12	-1.41424	1.47505	0.0221296	0.000491304
hsa-miR-182	CDK18	-0.986051	1.08305	0.0140337	0.0319166
hsa-miR-27b	CDS2	1.05901	-2.47836	0.0150698	6.79e-05
hsa-miR-125a-5p	CDS2	0.855065	-2.47836	0.0482008	6.79e-05
hsa-miR-155	CEBPB	-1.39615	0.938065	0.0122781	0.0490478
hsa-let-7e	CEBPD	-1.73849	1.33262	0.0221969	0.0291956
hsa-miR-98	CEBPD	-1.64358	1.33262	0.00512167	0.0291956
hsa-miR-1	CEBPZ	1.19988	-1.21966	0.0208292	0.00259762
hsa-miR-182	CELF6	-0.986051	1.10912	0.0140337	0.0105955
hsa-miR-30b	CERS5	-1.41424	2.05396	0.0221296	0.000123472
hsa-miR-30b	CFL2	-1.41424	1.11558	0.0221296	0.0239796
hsa-miR-491-5p	CHD3	1.34097	-1.36194	0.00944609	0.00160658
hsa-let-7e	CHUK	-1.73849	1.01736	0.0221969	0.0468919
hsa-miR-98	CHUK	-1.64358	1.01736	0.00512167	0.0468919
hsa-miR-1	CITED2	1.19988	-1.08213	0.0208292	0.0444195
hsa-miR-153	CITED2	1.29176	-1.08213	0.0187855	0.0444195
hsa-miR-30b	CLCN7	-1.41424	1.69557	0.0221296	0.00741504
hsa-miR-221	CMIP	0.812817	-1.62644	0.0346516	0.00304049
hsa-miR-153	CMIP	1.29176	-1.62644	0.0187855	0.00304049
hsa-miR-29b	CMPK1	0.857222	-1.09312	0.0278079	0.00722884
hsa-miR-124	CMPK1	0.879946	-1.09312	0.0169079	0.00722884
hsa-miR-30b	COG3	-1.41424	1.15164	0.0221296	0.0132609
hsa-miR-182	COG3	-0.986051	1.15164	0.0140337	0.0132609
hsa-miR-150	COX15	-2.60404	1.65175	1.61e-06	0.00888889
hsa-miR-19b	COX15	-0.917723	1.65175	0.0405889	0.00888889
hsa-let-7c	CPEB2	0.888736	-0.983203	0.0392102	0.0165529
hsa-miR-153	CPEB2	1.29176	-0.983203	0.0187855	0.0165529
hsa-miR-155	CSF1R	-1.39615	0.945463	0.0122781	0.0163908
hsa-miR-215	CTCF	1.11391	-1.12749	0.0180792	0.0115964
hsa-miR-27b	CTCF	1.05901	-1.12749	0.0150698	0.0115964
hsa-miR-221	CTCF	0.812817	-1.12749	0.0346516	0.0115964
hsa-miR-19b	CTDSPL2	-0.917723	1.26672	0.0405889	0.00231744
hsa-miR-30b	CTDSPL2	-1.41424	1.26672	0.0221296	0.00231744
hsa-miR-320a	CTSB	-1.3269	1.05192	0.0268001	0.0453815
hsa-miR-320d	CTSB	-1.29987	1.05192	0.0193658	0.0453815
hsa-miR-19b	DBN1	-0.917723	1.15002	0.0405889	0.00256637
hsa-miR-320a	DBN1	-1.3269	1.15002	0.0268001	0.00256637
hsa-miR-320d	DBN1	-1.29987	1.15002	0.0193658	0.00256637
hsa-miR-182	DCAF10	-0.986051	0.9806	0.0140337	0.0111349
hsa-miR-320a	DCAF10	-1.3269	0.9806	0.0268001	0.0111349
hsa-miR-320d	DCAF10	-1.29987	0.9806	0.0193658	0.0111349
hsa-miR-19b	DCAF10	-0.917723	0.9806	0.0405889	0.0111349
hsa-miR-19b	DDHD1	-0.917723	0.965355	0.0405889	0.0303221
hsa-miR-182	DDHD1	-0.986051	0.965355	0.0140337	0.0303221
hsa-miR-196a	DDI2	1.05075	-0.778243	0.0312858	0.0416717
hsa-let-7c	DDI2	0.888736	-0.778243	0.0392102	0.0416717
hsa-miR-491-5p	DGCR14	1.34097	-1.85775	0.00944609	0.0273978
hsa-miR-124	DGCR14	0.879946	-1.85775	0.0169079	0.0273978
hsa-miR-19b	DGKG	-0.917723	1.3171	0.0405889	0.0260177
hsa-miR-30b	DGKQ	-1.41424	0.950715	0.0221296	0.0204248
hsa-miR-374b	DHX9	0.931413	-1.97241	0.0188394	0.000112769
hsa-let-7c	DLD	0.888736	-1.11588	0.0392102	0.0278905
hsa-miR-196a	DLD	1.05075	-1.11588	0.0312858	0.0278905
hsa-let-7c	DLST	0.888736	-0.858745	0.0392102	0.0493919
hsa-miR-182	DMXL1	-0.986051	1.07248	0.0140337	0.0415736
hsa-miR-182	DNAJB9	-0.986051	1.00753	0.0140337	0.0298918
hsa-let-7e	DNAJB9	-1.73849	1.00753	0.0221969	0.0298918
hsa-miR-98	DNAJB9	-1.64358	1.00753	0.00512167	0.0298918
hsa-miR-30b	DNMT3A	-1.41424	0.974122	0.0221296	0.0260211
hsa-let-7e	DPF2	-1.73849	1.651	0.0221969	0.00212349
hsa-miR-98	DPF2	-1.64358	1.651	0.00512167	0.00212349
hsa-let-7e	DTX2	-1.73849	1.14599	0.0221969	0.0202851
hsa-miR-98	DTX2	-1.64358	1.14599	0.00512167	0.0202851
hsa-miR-30b	DUSP18	-1.41424	1.31907	0.0221296	0.0019792
hsa-let-7e	DUSP7	-1.73849	1.52468	0.0221969	0.00101702
hsa-miR-98	DUSP7	-1.64358	1.52468	0.00512167	0.00101702
hsa-miR-19b	DUSP7	-0.917723	1.52468	0.0405889	0.00101702
hsa-miR-155	DUSP7	-1.39615	1.52468	0.0122781	0.00101702
hsa-let-7e	DVL3	-1.73849	0.842568	0.0221969	0.0378994
hsa-miR-98	DVL3	-1.64358	0.842568	0.00512167	0.0378994
hsa-let-7e	DYRK2	-1.73849	1.09655	0.0221969	0.0480394
hsa-miR-98	DYRK2	-1.64358	1.09655	0.00512167	0.0480394
hsa-miR-182	DYRK2	-0.986051	1.09655	0.0140337	0.0480394
hsa-miR-182	EDC3	-0.986051	1.10956	0.0140337	0.0298501
hsa-miR-30b	EDC3	-1.41424	1.10956	0.0221296	0.0298501
hsa-let-7e	EEA1	-1.73849	0.87917	0.0221969	0.0257526
hsa-miR-98	EEA1	-1.64358	0.87917	0.00512167	0.0257526
hsa-miR-182	EEA1	-0.986051	0.87917	0.0140337	0.0257526
hsa-miR-19b	EEA1	-0.917723	0.87917	0.0405889	0.0257526
hsa-miR-30b	EEA1	-1.41424	0.87917	0.0221296	0.0257526
hsa-miR-19b	EGR3	-0.917723	1.36321	0.0405889	0.00570809
hsa-miR-182	EGR3	-0.986051	1.36321	0.0140337	0.00570809
hsa-miR-320a	EGR3	-1.3269	1.36321	0.0268001	0.00570809
hsa-miR-320d	EGR3	-1.29987	1.36321	0.0193658	0.00570809
hsa-miR-30b	EGR3	-1.41424	1.36321	0.0221296	0.00570809
hsa-let-7e	EGR3	-1.73849	1.36321	0.0221969	0.00570809
hsa-miR-98	EGR3	-1.64358	1.36321	0.00512167	0.00570809
hsa-miR-124	EIF3B	0.879946	-1.11866	0.0169079	0.0252458
hsa-miR-221	EIF3J	0.812817	-1.52303	0.0346516	0.0411017
hsa-miR-182	EIF5	-0.986051	1.24137	0.0140337	0.0166012
hsa-miR-30b	ELMOD2	-1.41424	1.57733	0.0221296	0.0306849
hsa-miR-19b	ELMOD2	-0.917723	1.57733	0.0405889	0.0306849
hsa-miR-874	ESRRA	0.862513	-1.02105	0.0383683	0.0318075
hsa-miR-125a-5p	ESRRA	0.855065	-1.02105	0.0482008	0.0318075
hsa-miR-150	FADS1	-2.60404	1.24115	1.61e-06	0.0296471
hsa-miR-196a	FAM104A	1.05075	-1.51235	0.0312858	0.0265516
hsa-miR-27b	FAM104A	1.05901	-1.51235	0.0150698	0.0265516
hsa-miR-124	FAM104A	0.879946	-1.51235	0.0169079	0.0265516
hsa-let-7c	FAM104A	0.888736	-1.51235	0.0392102	0.0265516
hsa-miR-124	FAM122A	0.879946	-1.09183	0.0169079	0.0144676
hsa-miR-19b	FAM168A	-0.917723	0.853034	0.0405889	0.0407865
hsa-miR-30b	FAM53B	-1.41424	0.803453	0.0221296	0.0412661
hsa-miR-19b	FAM73B	-0.917723	1.05505	0.0405889	0.0353699
hsa-miR-182	FAM73B	-0.986051	1.05505	0.0140337	0.0353699
hsa-miR-30b	FAM73B	-1.41424	1.05505	0.0221296	0.0353699
hsa-miR-335	FANCA	1.59158	-1.63458	0.0136293	0.000254127
hsa-let-7c	FBXL12	0.888736	-1.06223	0.0392102	0.0234922
hsa-let-7c	FBXL19	0.888736	-1.33843	0.0392102	0.00331643
hsa-miR-19b	FBXO30	-0.917723	0.849665	0.0405889	0.0291447
hsa-miR-374b	FECH	0.931413	-2.26607	0.0188394	0.0112464
hsa-miR-19b	FEM1C	-0.917723	1.00904	0.0405889	0.0435167
hsa-miR-182	FEM1C	-0.986051	1.00904	0.0140337	0.0435167
hsa-miR-19b	FOSL1	-0.917723	1.05434	0.0405889	0.0410339
hsa-miR-155	FUBP1	-1.39615	1.38704	0.0122781	0.00141944
hsa-miR-320a	FZD3	-1.3269	1.09129	0.0268001	0.016503
hsa-miR-320d	FZD3	-1.29987	1.09129	0.0193658	0.016503
hsa-miR-182	FZD3	-0.986051	1.09129	0.0140337	0.016503
hsa-let-7e	FZD3	-1.73849	1.09129	0.0221969	0.016503
hsa-miR-98	FZD3	-1.64358	1.09129	0.00512167	0.016503
hsa-miR-30b	FZD3	-1.41424	1.09129	0.0221296	0.016503
hsa-miR-19b	FZD3	-0.917723	1.09129	0.0405889	0.016503
hsa-miR-155	G2E3	-1.39615	1.35375	0.0122781	0.00475477
hsa-miR-19b	G2E3	-0.917723	1.35375	0.0405889	0.00475477
hsa-miR-320a	GABPB1	-1.3269	1.16551	0.0268001	0.0239954
hsa-miR-320d	GABPB1	-1.29987	1.16551	0.0193658	0.0239954
hsa-miR-320a	GDPD4	-1.3269	0.830033	0.0268001	0.0327143
hsa-miR-320d	GDPD4	-1.29987	0.830033	0.0193658	0.0327143
hsa-miR-491-5p	GIT1	1.34097	-1.66085	0.00944609	0.00145658
hsa-miR-1	GIT1	1.19988	-1.66085	0.0208292	0.00145658
hsa-miR-122	GIT1	0.959399	-1.66085	0.0252161	0.00145658
hsa-miR-30b	GMEB2	-1.41424	1.48118	0.0221296	0.00832409
hsa-miR-320a	GNAI1	-1.3269	1.24203	0.0268001	0.0173731
hsa-miR-320d	GNAI1	-1.29987	1.24203	0.0193658	0.0173731
hsa-miR-155	GNAS	-1.39615	1.06193	0.0122781	0.0342253
hsa-miR-30b	GNG10	-1.41424	1.08845	0.0221296	0.0252621
hsa-miR-124	GNL1	0.879946	-1.12277	0.0169079	0.0241535
hsa-miR-1	GNPNAT1	1.19988	-1.6759	0.0208292	0.0384715
hsa-miR-374b	GNPNAT1	0.931413	-1.6759	0.0188394	0.0384715
hsa-miR-422a	GOLGA3	0.934199	-0.929142	0.0145074	0.0348403
hsa-miR-374b	GOLGA3	0.931413	-0.929142	0.0188394	0.0348403
hsa-miR-182	GTPBP1	-0.986051	1.10397	0.0140337	0.00859819
hsa-miR-196a	GUSB	1.05075	-1.03141	0.0312858	0.0361473
hsa-miR-30b	GZF1	-1.41424	0.830683	0.0221296	0.0248893
hsa-miR-153	HCFC2	1.29176	-0.814328	0.0187855	0.0421215
hsa-let-7c	HCFC2	0.888736	-0.814328	0.0392102	0.0421215
hsa-miR-124	HEATR1	0.879946	-1.79389	0.0169079	0.000374326
hsa-miR-374b	HECTD1	0.931413	-1.63935	0.0188394	0.0100732
hsa-miR-19b	HEG1	-0.917723	0.923499	0.0405889	0.00753232
hsa-miR-125a-3p	HEMK1	0.855065	-0.824831	0.0482008	0.0418979
hsa-miR-190b	HIATL1	1.25523	-1.13778	0.033325	0.013269
hsa-miR-125a-5p	HIATL1	0.855065	-1.13778	0.0482008	0.013269
hsa-miR-124	HIATL1	0.879946	-1.13778	0.0169079	0.013269
hsa-miR-29b	HIATL1	0.857222	-1.13778	0.0278079	0.013269
hsa-miR-221	HIPK1	0.812817	-1.02916	0.0346516	0.0236592
hsa-miR-124	HIPK1	0.879946	-1.02916	0.0169079	0.0236592
hsa-miR-153	HNRNPA1	1.29176	-1.04691	0.0187855	0.0491623
hsa-miR-190b	HNRNPA2B1	1.25523	-1.7578	0.033325	8.9e-05
hsa-miR-335	HNRNPA2B1	1.59158	-1.7578	0.0136293	8.9e-05
hsa-miR-30b	HNRNPC	-1.41424	1.90907	0.0221296	0.0123249
hsa-miR-320a	HNRNPC	-1.3269	1.90907	0.0268001	0.0123249
hsa-miR-320d	HNRNPC	-1.29987	1.90907	0.0193658	0.0123249
hsa-miR-30b	HOOK3	-1.41424	1.10232	0.0221296	0.0305694
hsa-miR-155	HOOK3	-1.39615	1.10232	0.0122781	0.0305694
hsa-miR-182	HOOK3	-0.986051	1.10232	0.0140337	0.0305694
hsa-miR-27b	HOXA10	1.05901	-1.55175	0.0150698	0.00699369
hsa-miR-374b	HOXA10	0.931413	-1.55175	0.0188394	0.00699369
hsa-let-7c	HOXA9	0.888736	-1.76443	0.0392102	0.000377136
hsa-miR-196a	HOXA9	1.05075	-1.76443	0.0312858	0.000377136
hsa-miR-1	HSPE1	1.19988	-1.72909	0.0208292	0.0413877
hsa-miR-182	IBTK	-0.986051	1.72522	0.0140337	0.00575576
hsa-miR-122	IGF1R	0.959399	-0.923397	0.0252161	0.0181882
hsa-miR-153	IGF1R	1.29176	-0.923397	0.0187855	0.0181882
hsa-let-7c	IGF1R	0.888736	-0.923397	0.0392102	0.0181882
hsa-miR-422a	IGF1R	0.934199	-0.923397	0.0145074	0.0181882
hsa-miR-125a-3p	IGF2BP2	0.855065	-1.23166	0.0482008	0.0324619
hsa-miR-335	IGF2BP2	1.59158	-1.23166	0.0136293	0.0324619
hsa-let-7c	IGF2BP2	0.888736	-1.23166	0.0392102	0.0324619
hsa-miR-221	IGF2BP2	0.812817	-1.23166	0.0346516	0.0324619
hsa-let-7e	IKBKAP	-1.73849	1.52019	0.0221969	0.0394138
hsa-miR-98	IKBKAP	-1.64358	1.52019	0.00512167	0.0394138
hsa-let-7e	IQCB1	-1.73849	0.773635	0.0221969	0.0442137
hsa-miR-98	IQCB1	-1.64358	0.773635	0.00512167	0.0442137
hsa-miR-374b	IRF2BP2	0.931413	-2.3416	0.0188394	4.33e-08
hsa-miR-125a-3p	IRF2BP2	0.855065	-2.3416	0.0482008	4.33e-08
hsa-miR-30b	IRF4	-1.41424	0.960864	0.0221296	0.0272647
hsa-miR-155	IRF4	-1.39615	0.960864	0.0122781	0.0272647
hsa-let-7e	IRF4	-1.73849	0.960864	0.0221969	0.0272647
hsa-miR-98	IRF4	-1.64358	0.960864	0.00512167	0.0272647
hsa-miR-27b	JMJD1C	1.05901	-1.30474	0.0150698	0.00573279
hsa-miR-1	JUND	1.19988	-2.248	0.0208292	0.000236272
hsa-miR-124	KANK2	0.879946	-2.31119	0.0169079	0.0439296
hsa-miR-124	KAT7	0.879946	-1.69535	0.0169079	0.0457478
hsa-miR-335	KAT7	1.59158	-1.69535	0.0136293	0.0457478
hsa-miR-491-5p	KAT7	1.34097	-1.69535	0.00944609	0.0457478
hsa-let-7e	KATNAL1	-1.73849	1.05941	0.0221969	0.0318285
hsa-miR-98	KATNAL1	-1.64358	1.05941	0.00512167	0.0318285
hsa-miR-30b	KATNAL1	-1.41424	1.05941	0.0221296	0.0318285
hsa-miR-19b	KATNAL1	-0.917723	1.05941	0.0405889	0.0318285
hsa-miR-27b	KBTBD11	1.05901	-1.53937	0.0150698	0.00170859
hsa-miR-19b	KBTBD8	-0.917723	1.40189	0.0405889	0.00584516
hsa-miR-155	KCTD7	-1.39615	1.08765	0.0122781	0.0110665
hsa-miR-30b	KCTD7	-1.41424	1.08765	0.0221296	0.0110665
hsa-miR-182	KCTD7	-0.986051	1.08765	0.0140337	0.0110665
hsa-miR-19b	KDM6A	-0.917723	1.78148	0.0405889	0.000629861
hsa-miR-19b	KIAA0101	-0.917723	1.07962	0.0405889	0.0120511
hsa-miR-30b	KIAA1024	-1.41424	0.89539	0.0221296	0.0210474
hsa-miR-30b	KIAA1715	-1.41424	1.15607	0.0221296	0.0309547
hsa-miR-155	KIAA1715	-1.39615	1.15607	0.0122781	0.0309547
hsa-miR-320a	KIAA1715	-1.3269	1.15607	0.0268001	0.0309547
hsa-miR-320d	KIAA1715	-1.29987	1.15607	0.0193658	0.0309547
hsa-miR-30b	KLHL24	-1.41424	1.2198	0.0221296	0.00735499
hsa-let-7e	KLHL24	-1.73849	1.2198	0.0221969	0.00735499
hsa-miR-98	KLHL24	-1.64358	1.2198	0.00512167	0.00735499
hsa-miR-155	KLHL5	-1.39615	1.7015	0.0122781	0.00246633
hsa-miR-27b	KPNB1	1.05901	-1.93035	0.0150698	0.000250596
hsa-miR-320a	KRIT1	-1.3269	1.21962	0.0268001	0.00609224
hsa-miR-320d	KRIT1	-1.29987	1.21962	0.0193658	0.00609224
hsa-miR-19b	LEMD3	-0.917723	0.970101	0.0405889	0.0335046
hsa-miR-422a	LENG9	0.934199	-0.901718	0.0145074	0.0193282
hsa-miR-1	LETM1	1.19988	-1.32276	0.0208292	0.0433467
hsa-miR-30b	LIN7C	-1.41424	0.777418	0.0221296	0.038108
hsa-miR-320a	LIN7C	-1.3269	0.777418	0.0268001	0.038108
hsa-miR-320d	LIN7C	-1.29987	0.777418	0.0193658	0.038108
hsa-miR-19b	LMBR1	-0.917723	1.28588	0.0405889	0.00142487
hsa-miR-30b	LMBR1	-1.41424	1.28588	0.0221296	0.00142487
hsa-let-7e	LRIG1	-1.73849	1.19344	0.0221969	0.0119118
hsa-miR-98	LRIG1	-1.64358	1.19344	0.00512167	0.0119118
hsa-miR-19b	LRIG1	-0.917723	1.19344	0.0405889	0.0119118
hsa-miR-374b	LRP8	0.931413	-1.35856	0.0188394	0.00871802
hsa-miR-30b	LRRC40	-1.41424	1.1182	0.0221296	0.0394333
hsa-miR-19b	LRRC8B	-0.917723	1.12122	0.0405889	0.0119917
hsa-let-7e	LRRC8B	-1.73849	1.12122	0.0221969	0.0119917
hsa-miR-98	LRRC8B	-1.64358	1.12122	0.00512167	0.0119917
hsa-miR-155	LRRC8B	-1.39615	1.12122	0.0122781	0.0119917
hsa-let-7e	LTN1	-1.73849	1.53179	0.0221969	0.0184646
hsa-miR-98	LTN1	-1.64358	1.53179	0.00512167	0.0184646
hsa-miR-19b	LUZP1	-0.917723	1.2125	0.0405889	0.0125823
hsa-miR-182	LUZP1	-0.986051	1.2125	0.0140337	0.0125823
hsa-miR-320a	MAGOHB	-1.3269	1.71921	0.0268001	0.000329259
hsa-miR-320d	MAGOHB	-1.29987	1.71921	0.0193658	0.000329259
hsa-miR-27b	MANEAL	1.05901	-1.48146	0.0150698	0.00218218
hsa-let-7c	MAPK6	0.888736	-1.19382	0.0392102	0.00694924
hsa-miR-374b	MAPK6	0.931413	-1.19382	0.0188394	0.00694924
hsa-miR-221	MAPK6	0.812817	-1.19382	0.0346516	0.00694924
hsa-let-7e	MAPKBP1	-1.73849	0.83103	0.0221969	0.0320677
hsa-miR-98	MAPKBP1	-1.64358	0.83103	0.00512167	0.0320677
hsa-miR-30b	MAPKBP1	-1.41424	0.83103	0.0221296	0.0320677
hsa-miR-182	MAPRE2	-0.986051	1.06373	0.0140337	0.00492717
hsa-miR-19b	MAPRE2	-0.917723	1.06373	0.0405889	0.00492717
hsa-miR-29b	MAU2	0.857222	-1.62442	0.0278079	0.00814683
hsa-miR-124	MAU2	0.879946	-1.62442	0.0169079	0.00814683
hsa-miR-320a	MB21D2	-1.3269	0.853433	0.0268001	0.049657
hsa-miR-320d	MB21D2	-1.29987	0.853433	0.0193658	0.049657
hsa-miR-19b	MB21D2	-0.917723	0.853433	0.0405889	0.049657
hsa-miR-182	ME2	-0.986051	1.25094	0.0140337	0.00093668
hsa-miR-190b	MED13L	1.25523	-1.85812	0.033325	0.0158284
hsa-miR-374b	MEIS1	0.931413	-3.44271	0.0188394	1.64e-06
hsa-miR-1	MEIS1	1.19988	-3.44271	0.0208292	1.64e-06
hsa-miR-491-5p	MEX3A	1.34097	-1.87175	0.00944609	0.0119065
hsa-let-7c	MEX3A	0.888736	-1.87175	0.0392102	0.0119065
hsa-miR-221	MEX3A	0.812817	-1.87175	0.0346516	0.0119065
hsa-miR-374b	MEX3A	0.931413	-1.87175	0.0188394	0.0119065
hsa-let-7e	MGA	-1.73849	1.4765	0.0221969	0.00743891
hsa-miR-98	MGA	-1.64358	1.4765	0.00512167	0.00743891
hsa-miR-182	MGST2	-0.986051	1.37712	0.0140337	0.00111692
hsa-miR-150	MGST2	-2.60404	1.37712	1.61e-06	0.00111692
hsa-miR-19b	MID1IP1	-0.917723	1.34535	0.0405889	0.00118572
hsa-miR-150	MID1IP1	-2.60404	1.34535	1.61e-06	0.00118572
hsa-miR-30b	MKRN3	-1.41424	1.29319	0.0221296	0.00245146
hsa-miR-29b	MLXIP	0.857222	-1.50416	0.0278079	0.0039936
hsa-miR-221	MLXIP	0.812817	-1.50416	0.0346516	0.0039936
hsa-let-7c	MLXIP	0.888736	-1.50416	0.0392102	0.0039936
hsa-miR-124	MLXIP	0.879946	-1.50416	0.0169079	0.0039936
hsa-miR-320a	MRPS25	-1.3269	1.46409	0.0268001	0.0044679
hsa-miR-320d	MRPS25	-1.29987	1.46409	0.0193658	0.0044679
hsa-miR-30b	MRPS25	-1.41424	1.46409	0.0221296	0.0044679
hsa-miR-221	MSL2	0.812817	-1.06502	0.0346516	0.0131717
hsa-miR-19b	MTF2	-0.917723	1.21947	0.0405889	0.0412811
hsa-let-7e	MTMR3	-1.73849	0.912382	0.0221969	0.0371789
hsa-miR-98	MTMR3	-1.64358	0.912382	0.00512167	0.0371789
hsa-miR-124	MTR	0.879946	-1.1291	0.0169079	0.0104206
hsa-miR-19b	MXD4	-0.917723	1.22856	0.0405889	0.0205882
hsa-miR-335	NAA25	1.59158	-1.1733	0.0136293	0.017253
hsa-miR-221	NAA25	0.812817	-1.1733	0.0346516	0.017253
hsa-miR-125a-5p	NAA25	0.855065	-1.1733	0.0482008	0.017253
hsa-miR-182	NAA50	-0.986051	1.07875	0.0140337	0.0395681
hsa-miR-155	NAA50	-1.39615	1.07875	0.0122781	0.0395681
hsa-miR-125a-5p	NCLN	0.855065	-1.24232	0.0482008	0.00742913
hsa-miR-320a	NDRG3	-1.3269	1.44887	0.0268001	0.0226794
hsa-miR-320d	NDRG3	-1.29987	1.44887	0.0193658	0.0226794
hsa-miR-30b	NDUFA4	-1.41424	0.997742	0.0221296	0.0196695
hsa-miR-320a	NEU3	-1.3269	1.52351	0.0268001	0.00134484
hsa-miR-320d	NEU3	-1.29987	1.52351	0.0193658	0.00134484
hsa-let-7c	NFXL1	0.888736	-1.39691	0.0392102	0.00163258
hsa-miR-19b	NGDN	-0.917723	1.66174	0.0405889	0.000430078
hsa-miR-320a	NONO	-1.3269	1.2177	0.0268001	0.00387388
hsa-miR-320d	NONO	-1.29987	1.2177	0.0193658	0.00387388
hsa-miR-182	NR1D2	-0.986051	0.923238	0.0140337	0.0465551
hsa-miR-320a	NR1D2	-1.3269	0.923238	0.0268001	0.0465551
hsa-miR-320d	NR1D2	-1.29987	0.923238	0.0193658	0.0465551
hsa-miR-155	NR1D2	-1.39615	0.923238	0.0122781	0.0465551
hsa-miR-150	NR1D2	-2.60404	0.923238	1.61e-06	0.0465551
hsa-let-7e	NRAS	-1.73849	1.02632	0.0221969	0.0342316
hsa-miR-98	NRAS	-1.64358	1.02632	0.00512167	0.0342316
hsa-miR-19b	NRBP1	-0.917723	1.6538	0.0405889	3.42e-05
hsa-miR-153	NUFIP1	1.29176	-0.94435	0.0187855	0.0336559
hsa-miR-335	OBFC1	1.59158	-1.38251	0.0136293	0.00443765
hsa-miR-122	OBFC1	0.959399	-1.38251	0.0252161	0.00443765
hsa-miR-335	OGFOD1	1.59158	-1.36232	0.0136293	0.0377091
hsa-miR-422a	OS9	0.934199	-1.66243	0.0145074	0.00374933
hsa-miR-155	OSBPL2	-1.39615	1.02848	0.0122781	0.0248138
hsa-miR-320a	OSBPL2	-1.3269	1.02848	0.0268001	0.0248138
hsa-miR-320d	OSBPL2	-1.29987	1.02848	0.0193658	0.0248138
hsa-miR-182	OSBPL2	-0.986051	1.02848	0.0140337	0.0248138
hsa-miR-30b	OSBPL8	-1.41424	2.0712	0.0221296	0.00605848
hsa-miR-19b	PACS1	-0.917723	1.21892	0.0405889	0.00321641
hsa-miR-221	PAPD4	0.812817	-1.82211	0.0346516	0.0165256
hsa-miR-30b	PBRM1	-1.41424	0.941318	0.0221296	0.0477554
hsa-miR-182	PC	-0.986051	0.944119	0.0140337	0.0139108
hsa-let-7e	PC	-1.73849	0.944119	0.0221969	0.0139108
hsa-miR-98	PC	-1.64358	0.944119	0.00512167	0.0139108
hsa-miR-193b	PDAP1	0.912005	-1.57543	0.0480548	0.000769836
hsa-miR-19b	PDIK1L	-0.917723	1.23473	0.0405889	0.00595729
hsa-miR-320a	PDK3	-1.3269	1.27874	0.0268001	0.0169495
hsa-miR-320d	PDK3	-1.29987	1.27874	0.0193658	0.0169495
hsa-miR-153	PDP2	1.29176	-1.42867	0.0187855	0.00672163
hsa-miR-27b	PDP2	1.05901	-1.42867	0.0150698	0.00672163
hsa-let-7c	PDP2	0.888736	-1.42867	0.0392102	0.00672163
hsa-miR-374b	PDP2	0.931413	-1.42867	0.0188394	0.00672163
hsa-miR-29b	PDP2	0.857222	-1.42867	0.0278079	0.00672163
hsa-miR-30b	PEAK1	-1.41424	1.16987	0.0221296	0.0304427
hsa-let-7e	PEAK1	-1.73849	1.16987	0.0221969	0.0304427
hsa-miR-98	PEAK1	-1.64358	1.16987	0.00512167	0.0304427
hsa-miR-30b	PELI1	-1.41424	1.17435	0.0221296	0.0390265
hsa-miR-29b	PGAP2	0.857222	-0.893646	0.0278079	0.0403754
hsa-miR-155	PHACTR2	-1.39615	1.09676	0.0122781	0.0130436
hsa-let-7e	PHACTR2	-1.73849	1.09676	0.0221969	0.0130436
hsa-miR-98	PHACTR2	-1.64358	1.09676	0.00512167	0.0130436
hsa-miR-30b	PHACTR2	-1.41424	1.09676	0.0221296	0.0130436
hsa-miR-19b	PHF20	-0.917723	1.84973	0.0405889	5.98e-05
hsa-miR-30b	PHF20	-1.41424	1.84973	0.0221296	5.98e-05
hsa-miR-182	PHF21A	-0.986051	0.809488	0.0140337	0.0430623
hsa-miR-1	PHLDA2	1.19988	-1.0306	0.0208292	0.0205448
hsa-miR-19b	PI4KA	-0.917723	0.893991	0.0405889	0.020503
hsa-let-7e	PIM2	-1.73849	1.02212	0.0221969	0.0348808
hsa-miR-98	PIM2	-1.64358	1.02212	0.00512167	0.0348808
hsa-miR-153	PIP5K1C	1.29176	-1.44551	0.0187855	0.0487276
hsa-miR-125a-5p	PIP5K1C	0.855065	-1.44551	0.0482008	0.0487276
hsa-miR-125a-3p	PLEKHO2	0.855065	-1.11794	0.0482008	0.0123659
hsa-miR-1	PLEKHO2	1.19988	-1.11794	0.0208292	0.0123659
hsa-let-7e	PLXNC1	-1.73849	1.45683	0.0221969	0.0162214
hsa-miR-98	PLXNC1	-1.64358	1.45683	0.00512167	0.0162214
hsa-miR-30b	PLXNC1	-1.41424	1.45683	0.0221296	0.0162214
hsa-miR-320a	PLXNC1	-1.3269	1.45683	0.0268001	0.0162214
hsa-miR-320d	PLXNC1	-1.29987	1.45683	0.0193658	0.0162214
hsa-miR-19b	PLXNC1	-0.917723	1.45683	0.0405889	0.0162214
hsa-let-7e	PM20D2	-1.73849	1.21552	0.0221969	0.00314704
hsa-miR-98	PM20D2	-1.64358	1.21552	0.00512167	0.00314704
hsa-let-7e	PMAIP1	-1.73849	0.975876	0.0221969	0.0140318
hsa-miR-98	PMAIP1	-1.64358	0.975876	0.00512167	0.0140318
hsa-miR-29b	PMP22	0.857222	-1.21063	0.0278079	0.0141737
hsa-miR-1	POGK	1.19988	-1.7716	0.0208292	0.00919982
hsa-miR-491-5p	POGK	1.34097	-1.7716	0.00944609	0.00919982
hsa-miR-29b	POLE3	0.857222	-0.964075	0.0278079	0.0460743
hsa-let-7e	POLL	-1.73849	1.11236	0.0221969	0.0457449
hsa-miR-98	POLL	-1.64358	1.11236	0.00512167	0.0457449
hsa-let-7c	POLR2D	0.888736	-0.874717	0.0392102	0.0274041
hsa-miR-27b	POM121C	1.05901	-2.49066	0.0150698	0.0073384
hsa-miR-29b	PPM1D	0.857222	-1.15213	0.0278079	0.02384
hsa-miR-27b	PPM1D	1.05901	-1.15213	0.0150698	0.02384
hsa-miR-153	PPM1D	1.29176	-1.15213	0.0187855	0.02384
hsa-miR-374b	PPM1D	0.931413	-1.15213	0.0188394	0.02384
hsa-let-7e	PPM1F	-1.73849	0.920605	0.0221969	0.0288059
hsa-miR-98	PPM1F	-1.64358	0.920605	0.00512167	0.0288059
hsa-miR-182	PPM1F	-0.986051	0.920605	0.0140337	0.0288059
hsa-miR-320a	PPP1R3F	-1.3269	2.11086	0.0268001	9.2e-06
hsa-miR-320d	PPP1R3F	-1.29987	2.11086	0.0193658	9.2e-06
hsa-miR-27b	PPP4C	1.05901	-1.92675	0.0150698	9.41e-05
hsa-miR-182	PRKAR1A	-0.986051	1.09133	0.0140337	0.0333296
hsa-miR-320a	PRKAR1A	-1.3269	1.09133	0.0268001	0.0333296
hsa-miR-320d	PRKAR1A	-1.29987	1.09133	0.0193658	0.0333296
hsa-miR-30b	PRKAR1A	-1.41424	1.09133	0.0221296	0.0333296
hsa-miR-150	PRKAR1A	-2.60404	1.09133	1.61e-06	0.0333296
hsa-miR-155	PRKAR1A	-1.39615	1.09133	0.0122781	0.0333296
hsa-miR-182	PRKCE	-0.986051	1.11468	0.0140337	0.0402677
hsa-miR-19b	PRKCE	-0.917723	1.11468	0.0405889	0.0402677
hsa-miR-153	PROSC	1.29176	-1.21819	0.0187855	0.00443402
hsa-miR-29b	PRPF3	0.857222	-1.17195	0.0278079	0.0338381
hsa-miR-374b	PRPF40A	0.931413	-1.13792	0.0188394	0.0489173
hsa-miR-124	PRPF40A	0.879946	-1.13792	0.0169079	0.0489173
hsa-miR-29b	PRPF40A	0.857222	-1.13792	0.0278079	0.0489173
hsa-miR-124	PTER	0.879946	-2.33503	0.0169079	0.000202107
hsa-miR-19b	PTK2B	-0.917723	1.23305	0.0405889	0.04234
hsa-miR-150	PTP4A1	-2.60404	1.16121	1.61e-06	0.00623591
hsa-miR-30b	PTP4A1	-1.41424	1.16121	0.0221296	0.00623591
hsa-miR-182	PTP4A1	-0.986051	1.16121	0.0140337	0.00623591
hsa-miR-19b	PTP4A1	-0.917723	1.16121	0.0405889	0.00623591
hsa-miR-335	PTPMT1	1.59158	-1.2201	0.0136293	0.0042477
hsa-miR-124	PTPN11	0.879946	-1.67984	0.0169079	0.00663385
hsa-miR-374b	PTPN11	0.931413	-1.67984	0.0188394	0.00663385
hsa-miR-491-5p	PTPN11	1.34097	-1.67984	0.00944609	0.00663385
hsa-miR-182	PTPRE	-0.986051	0.900312	0.0140337	0.0358322
hsa-miR-182	PTPRG	-0.986051	1.21747	0.0140337	0.0206063
hsa-miR-19b	PTPRG	-0.917723	1.21747	0.0405889	0.0206063
hsa-miR-30b	RAB22A	-1.41424	0.853135	0.0221296	0.0459122
hsa-miR-182	RAB22A	-0.986051	0.853135	0.0140337	0.0459122
hsa-let-7e	RAB22A	-1.73849	0.853135	0.0221969	0.0459122
hsa-miR-98	RAB22A	-1.64358	0.853135	0.00512167	0.0459122
hsa-miR-182	RAB23	-0.986051	1.93745	0.0140337	0.00658109
hsa-miR-30b	RAB23	-1.41424	1.93745	0.0221296	0.00658109
hsa-miR-19b	RAB2B	-0.917723	1.23366	0.0405889	0.0048428
hsa-miR-30b	RAB4B	-1.41424	1.01186	0.0221296	0.0157691
hsa-miR-124	RAB7L1	0.879946	-1.55898	0.0169079	0.0340247
hsa-miR-30b	RAB8A	-1.41424	1.13108	0.0221296	0.0238195
hsa-miR-30b	RAD9B	-1.41424	1.20896	0.0221296	0.0161531
hsa-miR-30b	RANBP9	-1.41424	1.33854	0.0221296	0.00351608
hsa-miR-150	RAP1GAP2	-2.60404	1.00342	1.61e-06	0.0433883
hsa-miR-320a	RASSF2	-1.3269	1.29232	0.0268001	0.0124798
hsa-miR-320d	RASSF2	-1.29987	1.29232	0.0193658	0.0124798
hsa-miR-30b	RASSF4	-1.41424	1.59409	0.0221296	0.0102214
hsa-miR-422a	RBM14	0.934199	-1.00026	0.0145074	0.0232628
hsa-miR-30b	RCAN1	-1.41424	1.59756	0.0221296	0.00114507
hsa-miR-182	RCAN3	-0.986051	1.41318	0.0140337	0.00554486
hsa-miR-30b	RECK	-1.41424	1.07271	0.0221296	0.0147174
hsa-miR-182	RECK	-0.986051	1.07271	0.0140337	0.0147174
hsa-miR-30b	RECQL5	-1.41424	1.27181	0.0221296	0.0062679
hsa-miR-182	RELL1	-0.986051	1.51828	0.0140337	0.000783606
hsa-miR-320a	RELL1	-1.3269	1.51828	0.0268001	0.000783606
hsa-miR-320d	RELL1	-1.29987	1.51828	0.0193658	0.000783606
hsa-miR-30b	RELL1	-1.41424	1.51828	0.0221296	0.000783606
hsa-miR-19b	RFX1	-0.917723	1.52133	0.0405889	0.000137935
hsa-miR-30b	RFX2	-1.41424	0.964075	0.0221296	0.0341372
hsa-miR-125a-5p	RFXANK	0.855065	-0.900116	0.0482008	0.0420175
hsa-miR-30b	RHEBL1	-1.41424	2.01006	0.0221296	0.000225617
hsa-miR-19b	RHEBL1	-0.917723	2.01006	0.0405889	0.000225617
hsa-miR-27b	RNF111	1.05901	-1.08212	0.0150698	0.0356726
hsa-miR-1	RNF111	1.19988	-1.08212	0.0208292	0.0356726
hsa-miR-27b	RNF139	1.05901	-1.43134	0.0150698	0.0367585
hsa-miR-30b	RNF157	-1.41424	1.01749	0.0221296	0.0305874
hsa-miR-320a	RNF34	-1.3269	1.04624	0.0268001	0.022922
hsa-miR-320d	RNF34	-1.29987	1.04624	0.0193658	0.022922
hsa-let-7c	RNF7	0.888736	-1.0844	0.0392102	0.0151913
hsa-miR-122	RNF7	0.959399	-1.0844	0.0252161	0.0151913
hsa-miR-30b	RNMT	-1.41424	2.20986	0.0221296	0.00116323
hsa-let-7e	RNMT	-1.73849	2.20986	0.0221969	0.00116323
hsa-miR-98	RNMT	-1.64358	2.20986	0.00512167	0.00116323
hsa-miR-30b	RPRD1A	-1.41424	1.31136	0.0221296	0.0133094
hsa-miR-124	SAMD4B	0.879946	-1.42105	0.0169079	0.00783665
hsa-miR-422a	SAR1A	0.934199	-1.15706	0.0145074	0.00904838
hsa-miR-125a-5p	SEMA4B	0.855065	-1.18945	0.0482008	0.0147029
hsa-miR-1	SEPHS2	1.19988	-1.6808	0.0208292	0.0112929
hsa-miR-124	SERP1	0.879946	-1.28946	0.0169079	0.0114821
hsa-miR-27b	SERP1	1.05901	-1.28946	0.0150698	0.0114821
hsa-miR-1	SERP1	1.19988	-1.28946	0.0208292	0.0114821
hsa-miR-196a	SERP1	1.05075	-1.28946	0.0312858	0.0114821
hsa-miR-320a	SESN2	-1.3269	1.70418	0.0268001	3.32e-05
hsa-miR-320d	SESN2	-1.29987	1.70418	0.0193658	3.32e-05
hsa-miR-182	SESN2	-0.986051	1.70418	0.0140337	3.32e-05
hsa-miR-374b	SETD2	0.931413	-1.97896	0.0188394	0.00231974
hsa-miR-153	SETD7	1.29176	-2.13224	0.0187855	0.0126851
hsa-miR-125a-5p	SETD7	0.855065	-2.13224	0.0482008	0.0126851
hsa-miR-874	SETD7	0.862513	-2.13224	0.0383683	0.0126851
hsa-miR-27b	SETD7	1.05901	-2.13224	0.0150698	0.0126851
hsa-miR-374b	SETD7	0.931413	-2.13224	0.0188394	0.0126851
hsa-miR-182	SEZ6L2	-0.986051	1.29352	0.0140337	0.00175106
hsa-miR-1	SFPQ	1.19988	-1.15045	0.0208292	0.0279669
hsa-miR-320a	SHMT1	-1.3269	1.32745	0.0268001	0.00742506
hsa-miR-320d	SHMT1	-1.29987	1.32745	0.0193658	0.00742506
hsa-miR-155	SKI	-1.39615	1.94197	0.0122781	0.000324515
hsa-miR-182	SLC25A15	-0.986051	0.799766	0.0140337	0.0411342
hsa-miR-182	SLC31A1	-0.986051	1.28327	0.0140337	0.0268583
hsa-let-7e	SLC31A1	-1.73849	1.28327	0.0221969	0.0268583
hsa-miR-98	SLC31A1	-1.64358	1.28327	0.00512167	0.0268583
hsa-miR-125a-3p	SLC35C2	0.855065	-0.869422	0.0482008	0.0362928
hsa-miR-30b	SLC38A2	-1.41424	1.13686	0.0221296	0.0261102
hsa-miR-19b	SMAD4	-0.917723	1.09059	0.0405889	0.00625736
hsa-miR-320a	SMAD4	-1.3269	1.09059	0.0268001	0.00625736
hsa-miR-320d	SMAD4	-1.29987	1.09059	0.0193658	0.00625736
hsa-miR-150	SMARCD1	-2.60404	1.42736	1.61e-06	0.0223072
hsa-let-7e	SMUG1	-1.73849	0.990011	0.0221969	0.0434684
hsa-miR-98	SMUG1	-1.64358	0.990011	0.00512167	0.0434684
hsa-miR-30b	SNX16	-1.41424	1.34995	0.0221296	0.0326879
hsa-miR-320a	SNX16	-1.3269	1.34995	0.0268001	0.0326879
hsa-miR-320d	SNX16	-1.29987	1.34995	0.0193658	0.0326879
hsa-let-7e	SNX16	-1.73849	1.34995	0.0221969	0.0326879
hsa-miR-98	SNX16	-1.64358	1.34995	0.00512167	0.0326879
hsa-miR-182	SNX16	-0.986051	1.34995	0.0140337	0.0326879
hsa-miR-1	SOD1	1.19988	-1.11493	0.0208292	0.0169436
hsa-miR-374b	SOX4	0.931413	-0.909181	0.0188394	0.0251604
hsa-miR-124	SP1	0.879946	-1.18533	0.0169079	0.00238856
hsa-miR-1	SP1	1.19988	-1.18533	0.0208292	0.00238856
hsa-miR-125a-5p	SP1	0.855065	-1.18533	0.0482008	0.00238856
hsa-miR-335	SP1	1.59158	-1.18533	0.0136293	0.00238856
hsa-miR-27b	SP1	1.05901	-1.18533	0.0150698	0.00238856
hsa-miR-29b	SP1	0.857222	-1.18533	0.0278079	0.00238856
hsa-miR-374b	SP1	0.931413	-1.18533	0.0188394	0.00238856
hsa-miR-29b	SPPL2B	0.857222	-1.02903	0.0278079	0.0238405
hsa-miR-491-5p	SRCAP	1.34097	-1.61934	0.00944609	0.00855061
hsa-miR-193b	SRSF2	0.912005	-1.84726	0.0480548	0.000770337
hsa-miR-221	SRSF2	0.812817	-1.84726	0.0346516	0.000770337
hsa-miR-19b	SRSF6	-0.917723	1.36098	0.0405889	0.00884319
hsa-miR-182	SRSF6	-0.986051	1.36098	0.0140337	0.00884319
hsa-miR-153	SSBP3	1.29176	-1.49746	0.0187855	0.0124482
hsa-miR-182	STK17A	-0.986051	1.06012	0.0140337	0.0116798
hsa-miR-19b	STK17A	-0.917723	1.06012	0.0405889	0.0116798
hsa-miR-19b	STK38	-0.917723	0.934067	0.0405889	0.0439632
hsa-let-7e	STRBP	-1.73849	1.80582	0.0221969	0.00260315
hsa-miR-98	STRBP	-1.64358	1.80582	0.00512167	0.00260315
hsa-miR-29b	STRN4	0.857222	-2.98546	0.0278079	0.000104682
hsa-miR-125a-3p	SUMO3	0.855065	-0.979902	0.0482008	0.0489273
hsa-miR-30b	SUPT3H	-1.41424	1.59583	0.0221296	0.0175732
hsa-let-7c	SYNCRIP	0.888736	-1.50254	0.0392102	0.0129438
hsa-miR-1	SYNCRIP	1.19988	-1.50254	0.0208292	0.0129438
hsa-miR-221	SYNCRIP	0.812817	-1.50254	0.0346516	0.0129438
hsa-miR-124	SYNCRIP	0.879946	-1.50254	0.0169079	0.0129438
hsa-miR-29b	SYNCRIP	0.857222	-1.50254	0.0278079	0.0129438
hsa-miR-196a	SYNCRIP	1.05075	-1.50254	0.0312858	0.0129438
hsa-miR-491-5p	SYNGAP1	1.34097	-1.20103	0.00944609	0.0054519
hsa-miR-125a-3p	SYNGAP1	0.855065	-1.20103	0.0482008	0.0054519
hsa-miR-190b	SYNGAP1	1.25523	-1.20103	0.033325	0.0054519
hsa-miR-29b	TAF11	0.857222	-1.06704	0.0278079	0.0289328
hsa-miR-320a	TAOK1	-1.3269	0.832924	0.0268001	0.0341428
hsa-miR-320d	TAOK1	-1.29987	0.832924	0.0193658	0.0341428
hsa-miR-19b	TAOK1	-0.917723	0.832924	0.0405889	0.0341428
hsa-let-7e	TAOK1	-1.73849	0.832924	0.0221969	0.0341428
hsa-miR-98	TAOK1	-1.64358	0.832924	0.00512167	0.0341428
hsa-miR-182	TAOK1	-0.986051	0.832924	0.0140337	0.0341428
hsa-miR-30b	TAOK1	-1.41424	0.832924	0.0221296	0.0341428
hsa-let-7e	TARBP2	-1.73849	1.13599	0.0221969	0.0156099
hsa-miR-98	TARBP2	-1.64358	1.13599	0.00512167	0.0156099
hsa-miR-19b	TBC1D12	-0.917723	1.02232	0.0405889	0.0238964
hsa-miR-1	TBP	1.19988	-1.13912	0.0208292	0.00733746
hsa-miR-27b	TBP	1.05901	-1.13912	0.0150698	0.00733746
hsa-miR-30b	TBPL1	-1.41424	1.39292	0.0221296	0.00466312
hsa-miR-196a	TBRG1	1.05075	-1.10861	0.0312858	0.0137019
hsa-miR-124	TCF3	0.879946	-1.29115	0.0169079	0.0375541
hsa-miR-190b	TCF3	1.25523	-1.29115	0.033325	0.0375541
hsa-miR-125a-5p	TEF	0.855065	-0.86324	0.0482008	0.0497582
hsa-let-7e	TET3	-1.73849	1.20998	0.0221969	0.0216488
hsa-miR-98	TET3	-1.64358	1.20998	0.00512167	0.0216488
hsa-miR-30b	TET3	-1.41424	1.20998	0.0221296	0.0216488
hsa-miR-19b	TET3	-0.917723	1.20998	0.0405889	0.0216488
hsa-miR-150	TET3	-2.60404	1.20998	1.61e-06	0.0216488
hsa-let-7e	TEX261	-1.73849	1.09262	0.0221969	0.0257963
hsa-miR-98	TEX261	-1.64358	1.09262	0.00512167	0.0257963
hsa-miR-320a	TFCP2	-1.3269	1.35608	0.0268001	0.0150812
hsa-miR-320d	TFCP2	-1.29987	1.35608	0.0193658	0.0150812
hsa-miR-19b	TGIF1	-0.917723	2.05591	0.0405889	0.00605481
hsa-miR-19b	TGM2	-0.917723	1.01953	0.0405889	0.0174952
hsa-miR-320a	THAP3	-1.3269	1.70393	0.0268001	0.00222748
hsa-miR-320d	THAP3	-1.29987	1.70393	0.0193658	0.00222748
hsa-miR-19b	TIMP2	-0.917723	0.947009	0.0405889	0.0222336
hsa-miR-30b	TIMP2	-1.41424	0.947009	0.0221296	0.0222336
hsa-miR-182	TLR6	-0.986051	1.25473	0.0140337	0.000654432
hsa-miR-182	TMEM50B	-0.986051	1.34226	0.0140337	0.0248809
hsa-miR-19b	TNRC6A	-0.917723	1.64265	0.0405889	0.0193188
hsa-miR-30b	TNRC6A	-1.41424	1.64265	0.0221296	0.0193188
hsa-miR-182	TNRC6A	-0.986051	1.64265	0.0140337	0.0193188
hsa-miR-124	TOB2	0.879946	-0.955649	0.0169079	0.0195507
hsa-miR-422a	TOB2	0.934199	-0.955649	0.0145074	0.0195507
hsa-let-7c	TOB2	0.888736	-0.955649	0.0392102	0.0195507
hsa-miR-150	TP53	-2.60404	2.30082	1.61e-06	4.93e-10
hsa-miR-19b	TP53	-0.917723	2.30082	0.0405889	4.93e-10
hsa-let-7e	TP53	-1.73849	2.30082	0.0221969	4.93e-10
hsa-miR-98	TP53	-1.64358	2.30082	0.00512167	4.93e-10
hsa-miR-182	TP53INP1	-0.986051	0.95994	0.0140337	0.0230942
hsa-miR-30b	TP53INP1	-1.41424	0.95994	0.0221296	0.0230942
hsa-miR-150	TP53INP1	-2.60404	0.95994	1.61e-06	0.0230942
hsa-miR-19b	TP53INP1	-0.917723	0.95994	0.0405889	0.0230942
hsa-miR-155	TP53INP1	-1.39615	0.95994	0.0122781	0.0230942
hsa-miR-190b	TRA2B	1.25523	-2.56996	0.033325	2.8e-06
hsa-miR-374b	TRA2B	0.931413	-2.56996	0.0188394	2.8e-06
hsa-miR-1	TRA2B	1.19988	-2.56996	0.0208292	2.8e-06
hsa-miR-29b	TRA2B	0.857222	-2.56996	0.0278079	2.8e-06
hsa-miR-320a	TRAF7	-1.3269	1.28982	0.0268001	0.00463706
hsa-miR-320d	TRAF7	-1.29987	1.28982	0.0193658	0.00463706
hsa-miR-190b	TRAPPC8	1.25523	-0.946019	0.033325	0.0223484
hsa-miR-27b	TRAPPC8	1.05901	-0.946019	0.0150698	0.0223484
hsa-miR-374b	TRAPPC8	0.931413	-0.946019	0.0188394	0.0223484
hsa-miR-182	TRIM39	-0.986051	1.09478	0.0140337	0.0161678
hsa-miR-125a-5p	TRIM68	0.855065	-1.03189	0.0482008	0.0397201
hsa-let-7c	TRIM68	0.888736	-1.03189	0.0392102	0.0397201
hsa-miR-29b	TTC30B	0.857222	-0.928227	0.0278079	0.0218861
hsa-miR-320a	TTPAL	-1.3269	1.56221	0.0268001	0.00152664
hsa-miR-320d	TTPAL	-1.29987	1.56221	0.0193658	0.00152664
hsa-miR-27b	TUFM	1.05901	-1.18004	0.0150698	0.0148092
hsa-let-7e	TXN2	-1.73849	0.97504	0.0221969	0.0266216
hsa-miR-98	TXN2	-1.64358	0.97504	0.00512167	0.0266216
hsa-miR-124	TXNDC5	0.879946	-1.04852	0.0169079	0.0372322
hsa-miR-182	TXNL1	-0.986051	1.00518	0.0140337	0.0398342
hsa-miR-30b	UBAC1	-1.41424	0.875598	0.0221296	0.0269914
hsa-miR-19b	UBE2D2	-0.917723	1.32081	0.0405889	0.0175182
hsa-miR-30b	UBE2D2	-1.41424	1.32081	0.0221296	0.0175182
hsa-miR-124	UBE2G2	0.879946	-1.09065	0.0169079	0.0115097
hsa-miR-196a	UBE2G2	1.05075	-1.09065	0.0312858	0.0115097
hsa-let-7c	UBE2G2	0.888736	-1.09065	0.0392102	0.0115097
hsa-let-7c	UFM1	0.888736	-0.9029	0.0392102	0.040315
hsa-miR-374b	UGCG	0.931413	-0.980448	0.0188394	0.023718
hsa-miR-320a	ULK1	-1.3269	1.23852	0.0268001	0.00599718
hsa-miR-320d	ULK1	-1.29987	1.23852	0.0193658	0.00599718
hsa-miR-124	USO1	0.879946	-1.06893	0.0169079	0.0281086
hsa-miR-182	USP15	-0.986051	0.855512	0.0140337	0.0415519
hsa-miR-30b	USP15	-1.41424	0.855512	0.0221296	0.0415519
hsa-miR-320a	VDAC1	-1.3269	0.99724	0.0268001	0.0204898
hsa-miR-320d	VDAC1	-1.29987	0.99724	0.0193658	0.0204898
hsa-miR-320a	VKORC1L1	-1.3269	1.44009	0.0268001	0.000158618
hsa-miR-320d	VKORC1L1	-1.29987	1.44009	0.0193658	0.000158618
hsa-miR-30b	VKORC1L1	-1.41424	1.44009	0.0221296	0.000158618
hsa-miR-30b	VOPP1	-1.41424	0.861793	0.0221296	0.0494712
hsa-miR-155	VPS37C	-1.39615	1.20201	0.0122781	0.043845
hsa-miR-320a	WDHD1	-1.3269	1.43926	0.0268001	0.0338896
hsa-miR-320d	WDHD1	-1.29987	1.43926	0.0193658	0.0338896
hsa-miR-155	WDR45	-1.39615	1.365	0.0122781	0.00767367
hsa-miR-182	WDR5	-0.986051	0.849532	0.0140337	0.0258816
hsa-miR-27b	WDR7	1.05901	-1.01973	0.0150698	0.0384316
hsa-miR-155	WEE1	-1.39615	1.90615	0.0122781	0.00585672
hsa-miR-182	WIPF1	-0.986051	0.987358	0.0140337	0.0414402
hsa-miR-30b	WIPF1	-1.41424	0.987358	0.0221296	0.0414402
hsa-miR-29b	XKR6	0.857222	-1.03486	0.0278079	0.0124989
hsa-miR-124	XKR6	0.879946	-1.03486	0.0169079	0.0124989
hsa-miR-182	XPR1	-0.986051	0.85302	0.0140337	0.0238598
hsa-miR-30b	XPR1	-1.41424	0.85302	0.0221296	0.0238598
hsa-miR-320a	YIPF5	-1.3269	1.2578	0.0268001	0.0153411
hsa-miR-320d	YIPF5	-1.29987	1.2578	0.0193658	0.0153411
hsa-miR-125a-3p	YY1	0.855065	-1.66004	0.0482008	0.0265252
hsa-miR-29b	YY1	0.857222	-1.66004	0.0278079	0.0265252
hsa-miR-30b	ZBTB34	-1.41424	1.03453	0.0221296	0.0306421
hsa-miR-320a	ZDHHC21	-1.3269	1.2291	0.0268001	0.0104694
hsa-miR-320d	ZDHHC21	-1.29987	1.2291	0.0193658	0.0104694
hsa-miR-30b	ZDHHC21	-1.41424	1.2291	0.0221296	0.0104694
hsa-miR-374b	ZDHHC5	0.931413	-1.23565	0.0188394	0.0391776
hsa-miR-29b	ZDHHC5	0.857222	-1.23565	0.0278079	0.0391776
hsa-miR-153	ZMIZ1	1.29176	-1.00736	0.0187855	0.0395824
hsa-miR-491-5p	ZMIZ1	1.34097	-1.00736	0.00944609	0.0395824
hsa-miR-29b	ZMIZ1	0.857222	-1.00736	0.0278079	0.0395824
hsa-miR-125a-3p	ZMIZ1	0.855065	-1.00736	0.0482008	0.0395824
hsa-miR-182	ZNF2	-0.986051	1.31614	0.0140337	0.0169908
hsa-miR-155	ZNF407	-1.39615	1.97175	0.0122781	0.00224293
hsa-miR-19b	ZNF445	-0.917723	0.936456	0.0405889	0.0264661
hsa-miR-182	ZNF449	-0.986051	0.952453	0.0140337	0.0411892
hsa-let-7e	ZNF566	-1.73849	1.82339	0.0221969	0.00277475
hsa-miR-98	ZNF566	-1.64358	1.82339	0.00512167	0.00277475
hsa-miR-155	ZNF621	-1.39615	1.04288	0.0122781	0.0247109
hsa-let-7e	ZNF740	-1.73849	1.17101	0.0221969	0.0276409
hsa-miR-98	ZNF740	-1.64358	1.17101	0.00512167	0.0276409
